# Supplementary material for: SB2301-mediated perturbation of membrane composition in lipid droplets induces lipophagy and lipid droplets ubiquitination
Source: Commun Biol. 2023 Mar 21;6:300. doi: 10.1038/s42003-023-04682-9 (PMC10030462; doi:10.1038/s42003-023-04682-9)
Supplement: Supplementary file 3 — Supplementary Data 1 [file 42003_2023_4682_MOESM3_ESM.xlsx]

## Sheet: Figure 1
Figure 1C
SB2301 concentration (μM)	experiment 1	experiment 2	experiment 3
80	0.230724	0.241647	0.186423
32	0.222502	0.259868	0.330058
12.8	0.299532	0.337598	0.320927
5.12	0.523874	0.622998	0.509646
2.048	0.720189	0.762954	0.708884
0.8192	0.868523	0.893654	0.947745
0.32768	0.946041	1.01085	1.02364
0.131072	0.937694	1.17382	1.00685
Figure 1D
	12 h			24 h			36 h			48 h
SB2301 concentration (μM)	experiment 1	experiment 2	experiment 3	experiment 1	experiment 2	experiment 3	experiment 1	experiment 2	experiment 3	experiment 1	experiment 2	experiment 3
90	43.0816	40.7595	42.8372	35.1391	34.1037	38.8925	35.4553	35.0483	35.3535	29.3878	30.5291	27.2194
30	51.3924	55.7922	59.7032	55.0707	54.6824	61.2832	51.6314	43.696	54.887	40.8005	41.1429	40.5723
10	93.0685	95.2684	88.9131	81.2147	81.2147	82.1207	80.8299	76.7604	80.3212	81.3157	78.006	78.006
5	94.2907	90.3797	103.946	88.592	88.592	93.1219	93.7505	78.6934	85.0011	82.7994	81.6581	93.6415
1.66667	96.0017	89.5242	102.113	88.9803	87.2978	94.0279	83.7802	88.3584	97.006	95.5816	96.6088	97.9783
0.55556	102.235	90.9908	105.657	99.0755	97.2636	98.0401	92.9366	92.3261	92.9366	103.799	94.8969	98.3207
0.18519	95.7573	85.0022	89.2798	108.006	86.0035	97.393	99.5494	100.058	98.3286	114.184	100.147	101.859
0.06173	102.968	91.3575	108.101	87.1684	79.7911	94.4162	98.939	94.4626	87.8497	111.674	96.9512	103.913
0.02058	105.535	106.024	93.1907	102.052	79.2734	75.7789	82.9664	97.8199	94.4626	108.136	111.788	112.929
Figure 1E
	DMSO	SB2301 10 μM	SB2301 20 μM
	230.823	173.882	133.865
	196.379	182.16	144.722
	216.344	185.461
	208.044	185.05

## Sheet: Figure 2
Figure. 2H
	DMSO	SB2301
	0.28	0.333
	0.4	0.47
	0.218	0.425
	0.228	0.345
	0.368	0.45
	0.261	0.572
	0.252	0.579
	0.247	0.332
	0.484	0.982
	0.154	0.304
	0.15	0.242
	0.262	0.263
	0.174	0.39
	0.241	0.598
	0.27	0.343
	0.192	0.417
	0.255	0.487
	0.297	0.305
	0.199	0.7
	0.22	0.522
	0.242	0.26
		0.251
		0.221
		0.41
		0.897
		0.515
		0.89
		0.412
		0.52
		0.272
		0.256
		0.292
Average	0.256857	0.445469

## Sheet: Figure 3
Figure. 3C								Figure. 3D		raw									fitted
	Not-treated	Mock	si-scr.	si-Acsl4	si-Pcyt2	si-Idh1			Time	0.625 μM	1.25 μM	2.5 μM	3.75 μM	5 μM	7.5 μM	10 μM	15 μM	20 μM	0.625 μM	1.25 μM	2.5 μM	3.75 μM	5 μM	7.5 μM	10 μM	15 μM	20 μM		Concentration (μM)	1set	2set	3set
	0.836625	1.00441	1.05393	0.980013	1.30134	0.9407			-50.02	-0.765625	-1.19043	-0.451172	-0.19727	-0.63281	-0.69239	0.541013	0.308592	0.394529	0	0	0	0	0	0	0	0	0		0.625	0.488055	1.05641	1.79427
	0.99845	0.930392	0.900078	1.02377	1.18029	0.902055			-49.92	-0.506838	0.108398	-0.536135	0.208984	-0.46582	-0.01367	-0.21484	0.609375	0.182617	0	0	0	0	0	0	0	0	0		1.25	2.16384	2.87166	3.74028
	0.95645	0.877397	1.04599	0.939695	1.19675	1.05098			-49.82	-0.776367	-0.157227	-0.288086	-0.42676	-0.02051	-0.05372	-0.48829	-0.04981	-0.39258	0	0	0	0	0	0	0	0	0		2.5	6.74587	2.55234	6.98905
	1.14593		0.842851						-49.72	-0.600586	-0.414063	-0.145508	-0.36328	-0.02051	0.083007	-0.09082	-0.74317	-0.44922	0	0	0	0	0	0	0	0	0		3.75	11.8793	9.22422	9.3392
	0.981574		1.03816						-49.62	-0.737306	-0.699219	-0.0634779	-0.12109	-0.39356	-0.2041	-0.25488	-0.31641	0.181641	0	0	0	0	0	0	0	0	0		5	14.6674	13.7469	11.6749
	0.975691		1.11899						-49.52	-0.15918	-0.532227	-0.257813	-0.46289	-0.14746	-0.79686	-0.70213	-0.41112	-0.08104	0	0	0	0	0	0	0	0	0		7.5	24.6573	22.632	19.6956
									-49.42	-0.561508	-0.839844	-1.05272	-0.58789	-0.77539	0.00586	-0.40918	0.381836	0.022461	0	0	0	0	0	0	0	0	0		10	29.6725	29.0245	25.497
									-49.32	-1.02637	-0.290039	-0.765625	-0.64746	-0.44336	-0.25098	-0.84961	-0.08496	-0.80274	0	0	0	0	0	0	0	0	0		15	35.8272	33.8415	31.7214
									-49.22	-0.367188	-0.777344	-0.618164	-0.36231	-0.70215	-0.54003	-0.583	-0.37401	-0.31444	0	0	0	0	0	0	0	0	0		20	38.6421	37.4489	34.6472
									-49.12	-0.353504	-0.580078	-0.427722	-0.32031	-0.36719	-0.08203	-0.08301	0.075195	0.056641	0	0	0	0	0	0	0	0	0		30	42.8002
									-49.02	-0.140625	0.103516	-0.0400391	-0.11133	-0.11719	-0.41698	-1.05468	-0.43944	0.051768	0	0	0	0	0	0	0	0	0
									-48.92	-0.527333	-0.50293	-0.624013	-0.45898	-0.46191	-0.74219	-1.00879	0.057617	0.082031	0	0	0	0	0	0	0	0	0
									-48.82	-0.258789	-0.384766	-0.734375	-0.83398	-0.19043	0.05862	-0.9697	-0.00486	-0.09861	0	0	0	0	0	0	0	0	0
									-48.72	-0.145508	-0.297852	-0.774414	-0.29395	-0.4043	0.501928	0.202123	0.679662	0.454076	0	0	0	0	0	0	0	0	0
									-48.62	0.408178	0.217773	0.348607	0.863281	0.660156	-0.09668	-0.47754	0.000977	-0.09082	0	0	0	0	0	0	0	0	0
									-48.52	-0.24707	-0.46582	-0.0332031	-0.20801	-0.48633	-0.33984	-0.79101	-0.37304	-0.08984	0	0	0	0	0	0	0	0	0
									-48.42	-0.355465	-0.611328	-0.890621	-0.21484	-0.63184	-0.36035	-0.66406	-0.60156	0.015625	0	0	0	0	0	0	0	0	0
									-48.32	-0.174805	-0.431641	-0.898438	-0.99805	-0.4707	-0.12304	-0.56737	0.013682	-0.10253	0	0	0	0	0	0	0	0	0
									-48.22	-0.436523	-0.477539	-0.389648	-0.14648	-0.13574	0.308584	0.082021	-0.24903	0.112295	0	0	0	0	0	0	0	0	0
									-48.12	-0.169932	-0.25293	-0.0088	0.161133	0.00684	-0.48633	-0.12109	-0.62598	-0.01953	0	0	0	0	0	0	0	0	0
									-48.02	-0.641602	-0.640625	-0.43457	-0.51074	-0.56836	-0.38962	0.100613	-0.14939	0.057644	0	0	0	0	0	0	0	0	0
									-47.92	-0.948215	-0.759766	-0.812473	-0.39453	-0.08887	-0.27832	-0.27734	-0.08887	0.027344	0	0	0	0	0	0	0	0	0
									-47.82	-0.392578	-0.519531	-0.487305	-0.38086	-0.16309	-0.52441	-0.23534	-0.74609	-0.93066	0	0	0	0	0	0	0	0	0
									-47.72	-0.274414	-0.490234	-0.511719	-0.41211	-1.27637	0.177736	0.251955	-0.41992	-0.00683	0	0	0	0	0	0	0	0	0
									-47.62	-0.185545	-0.394531	0.0244157	-0.63965	0.017578	-0.27637	0.263672	-0.18945	0.208008	0	0	0	0	0	0	0	0	0
									-47.52	-0.532227	-0.479492	-0.107422	0.314453	-0.20996	-0.39648	0.207037	-0.01855	0.11524	0	0	0	0	0	0	0	0	0
									-47.42	-0.437494	-0.710938	0.105474	-0.53125	-0.03418	-0.08398	-0.16211	0.091797	0.014648	0	0	0	0	0	0	0	0	0
									-47.32	-0.552734	-0.357422	-0.188477	-0.35449	0.071289	-0.64452	-0.46092	-0.8369	-0.86229	0	0	0	0	0	0	0	0	0
									-47.22	-0.678711	-0.951172	-0.34375	-0.85352	-1.06348	-0.17873	-0.22952	0.361305	-0.38479	0	0	0	0	0	0	0	0	0
									-47.12	-0.117211	-0.452148	0.456031	-0.33789	-0.54297	-0.49707	-0.38965	-0.23438	-0.58008	0	0	0	0	0	0	0	0	0
									-47.02	-0.433594	-0.767578	-0.462891	-0.36621	-0.69922	0.626948	-0.01172	0.399409	-0.55372	0	0	0	0	0	0	0	0	0
									-46.92	0.155269	0.0957031	0.193355	-0.06641	0.107422	-0.08301	0.061523	0.279297	0.1875	0	0	0	0	0	0	0	0	0
									-46.82	-0.399414	-0.166016	-0.28125	-0.21973	0.283203	-0.09863	-0.30859	-0.19043	0.041021	0	0	0	0	0	0	0	0	0
									-46.72	-0.255859	-0.227539	-0.259766	-0.77051	0.162109	-0.09375	0.116212	-0.14746	0.024416	0	0	0	0	0	0	0	0	0
									-46.62	-0.280272	-0.319336	-0.0654282	-0.11328	-0.19531	0.05176	0.150393	-0.78222	0.00391	0	0	0	0	0	0	0	0	0
									-46.52	0.03125	0.118164	0.0625	-0.83106	-0.03125	0.400382	0.208976	0.462882	0.088859	0	0	0	0	0	0	0	0	0
									-46.42	-0.120126	0.240234	0.128898	0.173828	0.430664	0.083984	-0.37891	-0.17481	-0.06641	0	0	0	0	0	0	0	0	0
									-46.32	-0.794922	-0.416992	0.227539	0.148438	0.071289	0.113281	0.330078	0.100586	0.524414	0	0	0	0	0	0	0	0	0
									-46.22	-0.000977	-0.134766	0.316406	0.358398	0.207031	0.236331	0.050784	-0.07617	0.186526	0	0	0	0	0	0	0	0	0
									-46.12	-0.293943	-0.206055	0.0986352	0.066406	-0.58398	-0.06348	0.147461	0.270508	-0.44238	0	0	0	0	0	0	0	0	0
									-46.02	-0.0410156	0.0683594	0.0332031	0.03418	-0.47168	-0.35547	-0.24023	0.484377	-0.21777	0	0	0	0	0	0	0	0	0
									-45.92	0.0830096	-0.0996094	0.157228	-0.29883	-0.09668	0.016602	-0.16211	0.481445	-0.06445	0	0	0	0	0	0	0	0	0
									-45.82	0.162109	-0.455078	0.166016	-0.12891	-0.34277	-0.15137	-0.09375	-0.2168	0.165039	0	0	0	0	0	0	0	0	0
									-45.72	-0.347656	-0.046875	0.0605469	-0.11719	-0.33008	-0.14648	-0.04297	-0.12891	0.660156	0	0	0	0	0	0	0	0	0
									-45.62	-0.415039	-0.415039	-0.108398	-0.26172	0.354492	-0.41211	0.169918	-0.51075	-0.47559	0	0	0	0	0	0	0	0	0
									-45.52	-0.262695	-0.320313	0.103516	-0.78906	-0.26367	-0.33691	-0.15625	-0.41113	-0.17285	0	0	0	0	0	0	0	0	0
									-45.42	-0.00391	-0.160156	0.138672	-0.70117	-0.04297	0.09082	-0.03906	0.338867	0.128906	0	0	0	0	0	0	0	0	0
									-45.32	-0.100586	-0.0234375	0.21875	-0.11523	-0.04785	0.233398	0	0.042969	0.09082	0	0	0	0	0	0	0	0	0
									-45.22	-0.179688	-0.0859375	0.135742	0.348633	0.036133	-0.38281	-0.25391	0.143556	0.056642	0	0	0	0	0	0	0	0	0
									-45.12	-0.904295	-0.24707	-0.351561	-0.12305	-0.08691	0.245087	-0.25003	-0.17581	-0.66409	0	0	0	0	0	0	0	0	0
									-45.02	-0.28418	-0.398438	0.518555	-0.60059	-0.2627	-0.4414	-0.82128	-0.17968	0.236334	0	0	0	0	0	0	0	0	0
									-44.92	-1.10644	-0.461914	-1.04394	-0.62598	0.070313	-0.99512	-0.54981	-0.32324	-0.87305	0	0	0	0	0	0	0	0	0
									-44.82	-0.666992	-1.16113	-0.78418	-0.50977	-0.41602	-0.72949	-0.31445	-0.125	-0.02441	0	0	0	0	0	0	0	0	0
									-44.72	-0.897461	-0.470703	-0.249023	0.100586	0.292969	-0.72852	-0.70801	-0.58399	-0.01563	0	0	0	0	0	0	0	0	0
									-44.62	-0.886721	-0.352539	-0.0615258	-0.36426	-0.12891	-0.99512	-0.13575	-0.06543	0.181638	0	0	0	0	0	0	0	0	0
									-44.52	-0.359375	0.0566406	0.229492	-0.08691	-0.33398	-0.20802	-0.34865	0.151353	0.260728	0	0	0	0	0	0	0	0	0
									-44.42	-0.656264	-0.0361328	-0.0498187	-0.70703	-0.24902	-0.77637	-0.73731	-0.0293	-0.88867	0	0	0	0	0	0	0	0	0
									-44.32	-0.685547	-1.10938	-0.513672	-0.56055	-0.29004	-0.78711	-0.79785	-0.15039	-0.38281	0	0	0	0	0	0	0	0	0
									-44.22	-0.730469	-0.485352	-0.162109	-0.42578	-0.00586	-0.94236	-0.6406	-0.26071	-0.09372	0	0	0	0	0	0	0	0	0
									-44.12	-0.458956	-0.515625	-0.326144	-0.75781	-0.04395	0.045896	0.255857	0.32617	0.410154	0	0	0	0	0	0	0	0	0
									-44.02	0.117188	0.450195	-0.412109	0.302734	0.474609	-0.17675	-0.24218	-0.1455	-0.16211	0	0	0	0	0	0	0	0	0
									-43.92	-0.417965	-0.236328	-0.113278	-0.58301	-0.00293	-0.1543	-0.14258	0.228516	0.641602	0	0	0	0	0	0	0	0	0
									-43.82	-0.512695	0.0732422	-0.285156	-0.39258	0.380859	-0.78809	-0.77148	-1.15332	-1.20605	0	0	0	0	0	0	0	0	0
									-43.72	-0.991211	-1.02832	-0.772461	-1.56445	-1.20703	-0.95214	-0.26171	0.000984	-0.03808	0	0	0	0	0	0	0	0	0
									-43.62	-0.382805	-0.802734	-0.476555	-0.58594	-0.33496	-0.02929	-0.13183	0.124031	-0.18456	0	0	0	0	0	0	0	0	0
									-43.52	-0.19043	-0.46582	-0.123047	-0.39844	0.269531	-0.16309	-0.11622	0.349604	0.412104	0	0	0	0	0	0	0	0	0
									-43.42	-0.460943	-0.356445	-0.480474	-0.23535	0.047852	-0.07324	-0.45703	-0.33594	-0.02051	0	0	0	0	0	0	0	0	0
									-43.32	-0.395508	-0.746094	-0.499023	-0.12695	-0.16504	0.246094	-0.17578	0.306641	-0.01367	0	0	0	0	0	0	0	0	0
									-43.22	-0.242188	-0.0283203	-0.0791016	0.047852	0.115234	-0.28514	-0.62498	-0.28807	-0.07225	0	0	0	0	0	0	0	0	0
									-43.12	-0.517561	-0.398438	-0.0654129	-0.20215	-0.03711	-0.65818	-0.78025	0.035177	0.493185	0	0	0	0	0	0	0	0	0
									-43.02	-0.916992	-0.474609	-0.768555	-0.05957	0.523438	0.012688	0.024407	0.377922	0.050774	0	0	0	0	0	0	0	0	0
									-42.92	-0.528328	-0.24707	-0.38282	-0.04785	0.048828	-0.18457	-0.12207	-0.10449	-0.27832	0	0	0	0	0	0	0	0	0
									-42.82	-0.542969	-0.613281	-0.682617	-0.42871	-0.49902	-0.31348	-0.39356	0.426758	0.504883	0	0	0	0	0	0	0	0	0
									-42.72	-0.509766	-0.201172	-0.236328	-0.58594	-0.42578	-0.23539	-0.54203	-0.15726	-0.39554	0	0	0	0	0	0	0	0	0
									-42.62	-0.285189	-0.5	-0.333041	-0.39258	0.016602	0.121105	-0.93944	-0.23925	-0.93163	0	0	0	0	0	0	0	0	0
									-42.52	-0.505859	-0.645508	-0.964844	-1.12891	-0.74219	0.054684	-0.20704	-0.12403	0.00293	0	0	0	0	0	0	0	0	0
									-42.42	-0.492191	-0.521484	-0.759769	0.022461	0.243164	0.229492	-0.23633	-0.18848	-0.41211	0	0	0	0	0	0	0	0	0
									-42.32	-0.34082	-0.436523	-0.692383	-0.70117	-0.02344	0.446289	-0.37793	-0.19824	0.555664	0	0	0	0	0	0	0	0	0
									-42.22	-0.295898	-0.0351563	-0.456055	-0.02832	0.489258	-0.34473	-0.57617	-0.55859	-0.10547	0	0	0	0	0	0	0	0	0
									-42.12	-0.684571	-0.239258	-0.739258	-0.75684	-0.22852	-0.45408	-0.45311	-0.58494	-0.08494	0	0	0	0	0	0	0	0	0
									-42.02	-0.477539	-0.333984	-0.663086	-0.62891	-0.13086	0.380855	0.292964	0.363277	0.316402	0	0	0	0	0	0	0	0	0
									-41.92	-0.35645	-0.15625	-0.250005	0.352539	0.341797	0.28125	0.333984	0.179688	-0.24707	0	0	0	0	0	0	0	0	0
									-41.82	-0.237305	0.216797	-0.0380859	0.236328	0.345703	0.331055	0.207031	0.09375	-0.28516	0	0	0	0	0	0	0	0	0
									-41.72	-0.25293	-0.567383	-0.0273438	-0.22559	0.211914	-0.66015	-0.13281	-0.82421	-0.51757	0	0	0	0	0	0	0	0	0
									-41.62	-0.412103	-0.742188	-0.65429	-0.36426	-0.23731	-0.3574	-0.25779	-0.28514	-0.28318	0	0	0	0	0	0	0	0	0
									-41.52	-0.236328	-0.250977	-0.00293	0.03125	-0.000977	-0.11624	-0.26956	0.17771	0.580053	0	0	0	0	0	0	0	0	0
									-41.42	-0.375025	0.342773	0.756811	0.6875	0.667969	-0.81543	-1.04004	-0.24219	-0.01074	0	0	0	0	0	0	0	0	0
									-41.32	-0.476563	0.180664	0.1875	-0.2832	-0.0791	-0.70215	-0.20801	-0.33008	0.053711	0	0	0	0	0	0	0	0	0
									-41.22	-0.588867	-0.802734	-0.145508	-0.84473	-0.4375	-0.80077	-0.36717	-0.17186	-0.52538	0	0	0	0	0	0	0	0	0
									-41.12	-0.724595	-0.682617	-0.663071	-0.96875	-1.30566	0.019548	0.365251	-0.27342	0.00392	0	0	0	0	0	0	0	0	0
									-41.02	-0.56543	-0.133789	-0.94043	-1.00684	-0.6582	0.462885	0.22265	-0.13184	-0.12305	0	0	0	0	0	0	0	0	0
									-40.92	-0.0771542	-0.483398	-0.64942	-0.34473	0.272461	0.103516	0.081055	-0.62109	-1.10645	0	0	0	0	0	0	0	0	0
									-40.82	-0.665039	-0.599609	0.0332031	-0.24121	0.119141	-0.18555	-0.05273	-0.27832	-0.87207	0	0	0	0	0	0	0	0	0
									-40.72	-0.65625	-0.958984	0.28418	0.091797	0.424805	-0.40722	-0.38378	-0.041	0.04591	0	0	0	0	0	0	0	0	0
									-40.62	-1.01366	0.276367	0.789074	0.231445	0.393555	0.043941	0.422848	0.437496	0.93066	0	0	0	0	0	0	0	0	0
									-40.52	0.0683594	0.952148	0.313477	-0.11231	0.735352	0.081022	0.282193	0.613248	0.513639	0	0	0	0	0	0	0	0	0
									-40.42	0.822232	0.276367	0.424772	0.12793	0.445313	-0.49121	0.236328	-0.92188	-0.90234	0	0	0	0	0	0	0	0	0
									-40.32	0.0839844	-0.661133	-0.84668	-0.80371	-0.7002	-0.06055	0.106445	-0.55762	-0.1543	0	0	0	0	0	0	0	0	0
									-40.22	-0.342773	-0.768555	-0.161133	-0.36621	-0.71387	-0.86326	-0.23338	-0.26072	-0.80369	0	0	0	0	0	0	0	0	0
									-40.12	-0.385722	-0.304688	-1.12107	-0.89063	-0.56055	-0.21386	0.011723	0.375981	0.278325	0	0	0	0	0	0	0	0	0
									-40.02	-0.228516	-0.466797	-0.0839844	-0.04688	0.234375	0.11328	-0.16113	0.320312	0.227538	0	0	0	0	0	0	0	0	0
									-39.92	-0.433595	-0.136719	0.579101	0.240234	-0.05957	0.258789	0.359375	0.070313	0.525391	0	0	0	0	0	0	0	0	0
									-39.82	-0.568359	-0.112305	0.77832	0.3125	0.318359	0.324219	0.229492	-0.06641	0.092773	0	0	0	0	0	0	0	0	0
									-39.72	-0.243164	0.339844	0.376953	0.328125	-0.23145	-0.06444	0.157236	-0.26269	-0.67382	0	0	0	0	0	0	0	0	0
									-39.62	-0.712882	-0.164063	-0.235342	-0.25781	-0.48535	0.289054	-0.34864	-0.87696	0.166984	0	0	0	0	0	0	0	0	0
									-39.52	-0.508789	0.0449219	-0.31543	-0.52246	-0.0752	-0.10254	-0.59472	-0.0791	-0.75586	0	0	0	0	0	0	0	0	0
									-39.42	-0.685545	-0.603516	-0.116209	-0.33887	-0.03613	-0.04004	-0.14063	-0.72168	-0.45117	0	0	0	0	0	0	0	0	0
									-39.32	-0.830078	-0.416992	-0.205078	-0.11328	-0.15723	-0.14356	-0.46875	0.449219	0.283203	0	0	0	0	0	0	0	0	0
									-39.22	0.154297	0.359375	0.318359	0.25	0.505859	-1.10839	0.034191	-0.05858	0.318371	0	0	0	0	0	0	0	0	0
									-39.12	-0.0673714	-0.186523	-0.216785	-0.17383	-0.35645	-0.01564	0.432601	0.46678	0.776351	0	0	0	0	0	0	0	0	0
									-39.02	0.225586	0.476563	-0.165039	-0.76074	0.350586	0.094733	-0.29394	0.133795	-0.24609	0	0	0	0	0	0	0	0	0
									-38.92	-0.78515	-0.446289	-0.111322	-0.70898	-1.04102	0.551758	0.166992	0.373047	0.290039	0	0	0	0	0	0	0	0	0
									-38.82	-0.665039	-0.151367	-0.419922	-0.97363	0.169922	0.117188	-0.17188	-0.12988	-0.06836	0	0	0	0	0	0	0	0	0
									-38.72	-1.28027	-0.0644531	-0.775391	-0.61523	-0.16992	-0.40138	0.659167	0.371081	-0.27052	0	0	0	0	0	0	0	0	0
									-38.62	0.0410025	-0.739258	0.225573	0.457031	0.564453	-0.16794	0.433621	-0.53415	0.0303	0	0	0	0	0	0	0	0	0
									-38.52	-0.447266	0.101563	-0.123047	-0.28027	0.404297	0.373995	0.218722	0.336886	0.329074	0	0	0	0	0	0	0	0	0
									-38.42	0.414034	0.785156	1.41599	0.933594	1.17383	-0.62305	-0.54297	-0.23242	-0.11328	0	0	0	0	0	0	0	0	0
									-38.32	-0.158203	0.193359	0.505859	0.163086	0.636719	-0.85449	-0.41309	-0.10938	-0.62695	0	0	0	0	0	0	0	0	0
									-38.22	-0.151367	-0.257813	-0.253906	-0.31738	-0.48828	-1.38084	-0.20311	-0.48241	-0.05467	0	0	0	0	0	0	0	0	0
									-38.12	-0.393539	-1.06152	-0.57811	-0.63965	-1.21875	-0.37597	0.075199	0.214848	0.611332	0	0	0	0	0	0	0	0	0
									-38.02	-0.851563	-0.901367	-0.679688	-1.0957	-0.18457	-0.10253	-0.29589	-0.19725	0.412121	0	0	0	0	0	0	0	0	0
									-37.92	-0.168934	-0.175781	0.234386	-0.33789	0.310547	0.083008	0.210938	0.043945	0.474609	0	0	0	0	0	0	0	0	0
									-37.82	0.494141	-0.0966797	0.589844	0.1875	0.897461	-0.2168	-0.06543	0.114258	0.124023	0	0	0	0	0	0	0	0	0
									-37.72	-0.692383	-0.361328	0.572266	-0.01953	-0.47363	0.683572	1.18846	1.16892	1.25584	0	0	0	0	0	0	0	0	0
									-37.62	0.709939	0.814453	0.983377	0.679688	1.31348	0.104471	0.253885	0.626932	-0.4551	0	0	0	0	0	0	0	0	0
									-37.52	0.271484	0.222656	0.5	-0.18164	0.786133	-0.29005	-0.66896	-0.76076	-0.55177	0	0	0	0	0	0	0	0	0
									-37.42	0.260728	-0.367188	0.120103	0.111328	-0.06738	-0.71289	-1.62793	-0.67481	-0.81445	0	0	0	0	0	0	0	0	0
									-37.32	-0.954102	-0.261719	-0.566406	-0.46875	-0.21094	-0.51758	-0.11719	0.075195	0.915039	0	0	0	0	0	0	0	0	0
									-37.22	0.27832	-0.0537109	0.853516	0.150391	0.673828	-0.42577	0.392588	0.453135	0.297862	0	0	0	0	0	0	0	0	0
									-37.12	-0.0224508	0.00391	0.308604	0.130859	0.170898	0.201151	0.605448	0.67283	0.761698	0	0	0	0	0	0	0	0	0
									-37.02	0.100586	-0.222656	0.396484	0.355469	-0.39063	0.206062	-0.33495	0.127937	-0.07128	0	0	0	0	0	0	0	0	0
									-36.92	-0.296868	-0.905273	-0.879876	-0.91113	-0.79297	0.40332	-0.11231	0.327148	0.130859	0	0	0	0	0	0	0	0	0
									-36.82	-0.163086	-0.59375	-0.381836	-0.25879	0.384766	-0.00977	0.208984	0.275391	0.431641	0	0	0	0	0	0	0	0	0
									-36.72	0.198242	-0.806641	-0.229492	-0.34277	0.363281	0.191403	0.103513	0.69238	-0.22559	0	0	0	0	0	0	0	0	0
									-36.62	-1.00293	-0.575195	0.0673797	0.280273	0.574219	0.449212	-0.18165	0.156243	-0.08887	0	0	0	0	0	0	0	0	0
									-36.52	-0.838867	-0.173828	-0.367188	-0.06738	0.333008	0.04202	-1.16989	-0.48532	0.131864	0	0	0	0	0	0	0	0	0
									-36.42	-0.058566	-0.0615234	-0.1738	0.393555	-0.000977	0.074219	0.282227	0.604492	1.26758	0	0	0	0	0	0	0	0	0
									-36.32	1.05273	0.657227	0.800781	0.980469	1.10059	-0.70313	-0.40039	0.077148	0.277344	0	0	0	0	0	0	0	0	0
									-36.22	-0.0566406	0.0576172	-0.0419922	-0.22363	-0.18164	-0.10547	-0.19531	0.251956	0.053714	0	0	0	0	0	0	0	0	0
									-36.12	-0.299802	-0.25	-0.837888	-0.21973	-0.72266	0.146483	-0.40137	-0.34278	-0.28125	0	0	0	0	0	0	0	0	0
									-36.02	-0.669922	-0.521484	-0.466797	-0.64063	-0.45606	-0.10938	-0.35547	-0.14844	-0.20704	0	0	0	0	0	0	0	0	0
									-35.92	-0.45899	-0.589844	-1.0254	-0.50684	0.332031	-0.46191	-0.6416	0.236328	-0.25586	0	0	0	0	0	0	0	0	0
									-35.82	-0.266602	-1.25977	-0.457031	0.301758	0.052734	-0.70117	-0.43555	-0.29688	-0.25195	0	0	0	0	0	0	0	0	0
									-35.72	-1.25	-1.2832	-0.925781	-0.11816	-0.30078	0.281257	0.406257	0.590828	0.335945	0	0	0	0	0	0	0	0	0
									-35.62	-0.369133	0.170898	0.116218	0.666992	0.339844	0.501936	0.424787	0.547834	-0.08693	0	0	0	0	0	0	0	0	0
									-35.52	0.353516	0.572266	0.74707	0.40918	0.801758	0.237297	-0.46583	-0.6543	-0.3838	0	0	0	0	0	0	0	0	0
									-35.42	-0.000984	0.364258	0.0136645	0.070313	0.499023	-0.17871	-1.18359	-0.50586	0.245117	0	0	0	0	0	0	0	0	0
									-35.32	-0.0322266	-0.268555	-0.424805	-0.10938	-0.01074	-1.44629	-0.62305	-0.64941	-0.4668	0	0	0	0	0	0	0	0	0
									-35.22	-0.724609	-0.773438	-0.462891	-0.21094	-0.85352	-1.27051	-0.07519	-0.29297	0.046877	0	0	0	0	0	0	0	0	0
									-35.12	-0.384764	-0.291016	-0.531248	-0.30664	-0.24707	-0.34666	-0.24998	-0.70213	-0.19139	0	0	0	0	0	0	0	0	0
									-35.02	-0.527344	-0.629883	0.0126953	-0.31738	-0.58106	0.340807	0.137682	0.456042	0.183581	0	0	0	0	0	0	0	0	0
									-34.92	-0.237318	0.246094	-0.941419	-0.79688	0.157227	0.231445	-0.22363	-0.13379	-0.35547	0	0	0	0	0	0	0	0	0
									-34.82	-0.485352	-0.821289	-1.1123	-0.87598	-0.22363	0.014648	0.205078	0.177734	-0.41016	0	0	0	0	0	0	0	0	0
									-34.72	-0.330078	-0.618164	0.0478516	0.085938	-0.00293	0.206089	0.045933	-0.03805	-0.22848	0	0	0	0	0	0	0	0	0
									-34.62	-0.95602	-0.695313	-0.242153	0.053711	0.34375	0.742183	0.207026	0.74023	1.28417	0	0	0	0	0	0	0	0	0
									-34.52	-0.244141	0.302734	1.38477	1.3584	1.40039	0.450178	0.387678	0.487287	0.969709	0	0	0	0	0	0	0	0	0
									-34.42	0.793928	0.573242	1.29295	0.705078	1.15723	-0.24609	0.321289	0.416992	0.363281	0	0	0	0	0	0	0	0	0
									-34.32	0.453125	0.298828	0.287109	0.205078	0.244141	-0.36035	0.820313	0.399414	0.401367	0	0	0	0	0	0	0	0	0
									-34.22	0.462891	0.208984	0.143555	0.618164	-0.375	0.418908	0.548791	0.874963	0.494103	0	0	0	0	0	0	0	0	0
									-34.12	0.510705	-0.0283203	-0.311561	0.43457	0.161133	-0.85839	-0.76561	-0.20995	-0.79882	0	0	0	0	0	0	0	0	0
									-34.02	-0.30957	-1.60547	-1.1748	-0.91992	-0.89453	-0.28417	-0.56249	-0.14159	-1.04882	0	0	0	0	0	0	0	0	0
									-33.92	-0.277332	-1.52539	-0.209949	0.201172	-0.1543	0.114258	-0.09277	-0.28711	-0.75098	0	0	0	0	0	0	0	0	0
									-33.82	-0.580078	-0.272461	0.537109	0.391602	0.286133	0.52832	-0.05957	0.023438	0.858398	0	0	0	0	0	0	0	0	0
									-33.72	-0.308594	0.87793	0.660156	0.660156	0.567383	-0.10744	-0.21388	0.428695	0.670883	0	0	0	0	0	0	0	0	0
									-33.62	0.297836	0.420898	0.414047	0.337891	0.307617	-0.79785	-0.3623	0.307622	0.058599	0	0	0	0	0	0	0	0	0
									-33.52	0.579102	-0.522461	0.0136719	0.28125	-0.10352	0.110348	0.297848	0.812496	-0.28418	0	0	0	0	0	0	0	0	0
									-33.42	0.486324	0.174805	0.352535	0.541016	-0.84277	0.595703	0.414063	0.689453	-0.000977	0	0	0	0	0	0	0	0	0
									-33.32	0.0341797	0.123047	-0.25	0.014648	-0.75488	-0.44922	-0.10449	-0.03809	-0.05078	0	0	0	0	0	0	0	0	0
									-33.22	-0.549805	-0.302734	-1.03906	-1.12207	-0.16699	0.012686	-0.10645	0.497061	0.297843	0	0	0	0	0	0	0	0	0
									-33.12	-0.408212	-0.777344	-0.499032	-0.02539	0.129883	-0.34959	-0.2744	-0.09764	-0.56737	0	0	0	0	0	0	0	0	0
									-33.02	-1.11035	-1.16895	-0.113281	0.084961	-0.08301	0.441422	-0.42186	-0.37401	-0.06444	0	0	0	0	0	0	0	0	0
									-32.92	-0.757797	-0.319336	0.446305	0.654297	0.298828	0.551758	0.68457	0.789063	0.793945	0	0	0	0	0	0	0	0	0
									-32.82	0.286133	0.961914	0.894531	1.07324	0.444336	-0.75488	-0.37988	-0.02246	-0.0293	0	0	0	0	0	0	0	0	0
									-32.72	-0.676758	-0.102539	-0.152344	-0.55273	0.038086	-0.08303	-0.03713	0.376929	0.207984	0	0	0	0	0	0	0	0	0
									-32.62	0.337867	0.0273438	-0.186547	0.125	0.115234	-0.36912	-0.24412	-0.13182	-0.65233	0	0	0	0	0	0	0	0	0
									-32.52	-0.931641	-0.705078	-0.525391	-0.13281	-0.39258	-0.08301	0.093743	-0.42481	-0.05567	0	0	0	0	0	0	0	0	0
									-32.42	-0.131843	-0.608398	-0.691413	-0.36231	-0.05176	-0.16309	-0.20215	-0.01758	-0.35449	0	0	0	0	0	0	0	0	0
									-32.32	-0.394531	-0.59375	-0.401367	0.180664	-0.13184	-0.6709	-0.02539	-0.34277	-0.27148	0	0	0	0	0	0	0	0	0
									-32.22	-0.709961	-1.0625	-0.625	-0.39746	0.12793	0.857421	0.804687	0.735351	0.701171	0	0	0	0	0	0	0	0	0
									-32.12	-0.0839853	0.0820313	0.624022	0.30957	0.837891	0.526354	0.566393	0.529284	0.599596	0	0	0	0	0	0	0	0	0
									-32.02	0.445313	0.754883	1.0332	0.642578	0.647461	-0.2051	0.452131	-0.23439	0.024397	0	0	0	0	0	0	0	0	0
									-31.92	-0.00684	-0.0898438	0.278312	0.181641	0.326172	-0.6582	-0.16016	-0.43164	-0.03125	0	0	0	0	0	0	0	0	0
									-31.82	-0.294922	-0.537109	-0.419922	-0.23535	-0.33789	-0.37206	0.04493	0.081063	-0.03222	0	0	0	0	0	0	0	0	0
									-31.72	-0.313468	-0.423828	-0.684562	-0.2627	0.140625	0.217774	0.078126	0.514649	0.041017	0	0	0	0	0	0	0	0	0
									-31.62	-0.091796	-0.138672	0.439454	0.300781	0.454102	0.485351	-0.10059	0.419921	0.291991	0	0	0	0	0	0	0	0	0
									-31.52	0.191406	-0.202148	0.486328	0.649414	0.500977	0.032217	0.142569	0.44628	-0.00392	0	0	0	0	0	0	0	0	0
									-31.42	0.0039	-0.563477	0.367183	0.560547	0.360352	-0.37305	0.066408	0.289064	0.119143	0	0	0	0	0	0	0	0	0
									-31.32	-0.262693	-0.530273	-0.0703105	0.132813	-0.00879	-0.24609	0.25293	0.171875	0.321289	0	0	0	0	0	0	0	0	0
									-31.22	-0.213867	-0.501953	0.0644531	0.291016	0.135742	-0.02637	-0.16602	0.04394	0.301753	0	0	0	0	0	0	0	0	0
									-31.12	-0.406255	-0.186523	0.398432	0.010742	0.125977	-0.13769	-0.208	-0.26562	-0.09277	0	0	0	0	0	0	0	0	0
									-31.02	-0.347656	-0.628906	-0.255859	-0.2793	0.041992	0.308587	0.40429	0.229485	-0.0254	0	0	0	0	0	0	0	0	0
									-30.92	0.109371	-0.345703	-0.0341833	-0.13281	0.014648	-0.23046	-0.14843	0.060556	-0.26171	0	0	0	0	0	0	0	0	0
									-30.82	-0.189444	-0.706055	-0.0869053	-0.26953	-0.67188	0.045896	-0.22266	0.688474	0.250974	0	0	0	0	0	0	0	0	0
									-30.72	0.541013	-0.213867	-0.0439479	0.027344	0.305664	-0.18067	-0.59082	0.273435	-0.10645	0	0	0	0	0	0	0	0	0
									-30.62	0.204099	-0.467773	0.135739	0.236328	0.225586	-0.14844	0.071287	0.130858	0.154295	0	0	0	0	0	0	0	0	0
									-30.52	0.0810547	-0.168945	-0.0556641	0.011719	0.058594	-0.06152	-0.04004	-0.07519	-0.19726	0	0	0	0	0	0	0	0	0
									-30.42	-0.124998	-0.382813	-0.22949	0.226563	0.045898	-0.58497	0.079098	-0.17871	0.223629	0	0	0	0	0	0	0	0	0
									-30.32	-0.198246	-0.105469	-0.152347	0.270508	0.113281	-0.25585	-0.53124	-0.10546	-0.0996	0	0	0	0	0	0	0	0	0
									-30.22	-0.521476	-0.360352	-0.770499	-0.35645	0.102539	0.180665	-0.13086	0.347657	0.523439	0	0	0	0	0	0	0	0	0
									-30.12	-0.168944	0.0849609	0.519532	0.165039	0.336914	0.67187	0.342768	0.29687	0.45019	0	0	0	0	0	0	0	0	0
									-30.02	0.120117	0.274414	-0.121094	0.40918	0.775391	-0.04981	0.074211	0.27636	0.00683	0	0	0	0	0	0	0	0	0
									-29.92	0.134762	-0.243164	-0.292973	0.386719	0.201172	-0.44824	-0.51758	-0.35547	-0.17968	0	0	0	0	0	0	0	0	0
									-29.82	-0.411129	-0.379883	-0.390622	0.017578	-0.33691	-0.04786	0.122066	0.037106	0.097652	0	0	0	0	0	0	0	0	0
									-29.72	-0.133793	-0.399414	-0.908207	0.200195	-0.28223	-0.32226	-0.56445	0.056646	-0.10351	0	0	0	0	0	0	0	0	0
									-29.62	-0.534175	-0.794922	-0.199214	-0.10547	-0.10645	0.05273	0.470698	0.17187	0.099605	0	0	0	0	0	0	0	0	0
									-29.52	-0.0927734	-0.179688	0.368164	0.109375	0.353516	-0.16993	-0.05762	-0.66602	0.019525	0	0	0	0	0	0	0	0	0
									-29.42	-0.330081	-0.234375	0.174802	-0.32617	0.119141	-0.73925	0.204106	-0.21582	-0.28222	0	0	0	0	0	0	0	0	0
									-29.32	-0.214839	-0.645508	-0.260738	-0.39356	-0.18555	-0.13964	0.175785	-0.13281	-0.07519	0	0	0	0	0	0	0	0	0
									-29.22	-0.270504	-0.287109	-0.17773	-0.22363	0.063477	0.011716	0.068357	0.263669	-0.34375	0	0	0	0	0	0	0	0	0
									-29.12	-0.146487	-0.179688	-0.0595727	0.198242	0.241211	0.037101	0.13671	-0.42384	-0.29395	0	0	0	0	0	0	0	0	0
									-29.02	-0.228516	-0.415039	-0.0107422	-0.05762	0.033203	-0.37499	-0.27245	-0.15624	-0.50878	0	0	0	0	0	0	0	0	0
									-28.92	-0.521477	-0.898438	-0.817376	-0.30762	-0.63574	-0.35449	-0.28418	-0.1748	-0.04687	0	0	0	0	0	0	0	0	0
									-28.82	-0.127926	-0.522461	-0.172847	-0.05566	-0.22949	0.189448	0.313472	0.559565	0.347651	0	0	0	0	0	0	0	0	0
									-28.72	0.0751904	-0.302734	0.251948	-0.23633	0.313477	-0.22265	-0.25683	-0.32128	-0.25976	0	0	0	0	0	0	0	0	0
									-28.62	-0.355462	-0.637695	0.0478581	-0.60645	0.125977	0.391597	0.386715	0.18066	0.08984	0	0	0	0	0	0	0	0	0
									-28.52	0.0585938	0.123047	0.171875	0.234375	0.116211	0.021481	0.197262	0.348629	-0.69629	0	0	0	0	0	0	0	0	0
									-28.42	0.0449199	-0.199219	0.0322246	0.196289	-0.23828	-0.45312	0.246099	0.159185	0.085943	0	0	0	0	0	0	0	0	0
									-28.32	-0.108393	-0.421875	0.0253959	-0.26074	-0.08398	0.00488	0.24121	0.220702	-0.03027	0	0	0	0	0	0	0	0	0
									-28.22	-0.0781258	0.149414	-0.132813	-0.08008	0.333008	-0.01367	0.230468	0.347656	0.0625	0	0	0	0	0	0	0	0	0
									-28.12	-0.0458988	-0.0302734	-0.199219	0.100586	-0.00684	0.076164	0.056632	-0.0752	-0.29688	0	0	0	0	0	0	0	0	0
									-28.02	-0.241211	-0.25	-0.131836	0.186523	0.294922	-0.38769	-0.18359	-0.43066	-0.60547	0	0	0	0	0	0	0	0	0
									-27.92	-0.937498	-0.753906	-0.293943	-0.23731	-0.5	-0.32031	0.060547	-0.30469	-0.37207	0	0	0	0	0	0	0	0	0
									-27.82	-0.380859	-0.251953	-0.255859	0.068359	-0.38281	0.00196	0.230473	-0.21289	-0.23632	0	0	0	0	0	0	0	0	0
									-27.72	-0.326168	-0.363281	-0.421871	-0.60547	-0.4834	-0.01171	0.107428	0.00294	-0.51855	0	0	0	0	0	0	0	0	0
									-27.62	-0.163079	-0.0214844	-0.0039	0.087891	-0.2793	0.526372	0.55274	0.349615	-0.11035	0	0	0	0	0	0	0	0	0
									-27.52	0.59668	0.0214844	0.435547	0.360352	-0.2041	0.745106	0.566395	0.621082	0.594715	0	0	0	0	0	0	0	0	0
									-27.42	0.672846	0.475586	0.45019	0.827148	0.681641	0.40527	0.528317	0.71484	0.116207	0	0	0	0	0	0	0	0	0
									-27.32	0.0927697	-0.143555	0.171871	0.396484	0.061523	-0.06934	0.326168	0.562496	0.023434	0	0	0	0	0	0	0	0	0
									-27.22	-0.224613	-0.0449219	-0.364261	0.135742	-0.53418	-0.15332	0.205075	-0.08008	-0.15723	0	0	0	0	0	0	0	0	0
									-27.12	0.0410127	-0.366211	-0.162112	0.125	-0.45606	-0.37987	-0.0703	-0.49022	-0.19334	0	0	0	0	0	0	0	0	0
									-27.02	-0.416016	-0.480469	-0.201172	-0.34668	-0.24805	0.724602	0.711907	0.809563	0.831048	0	0	0	0	0	0	0	0	0
									-26.92	0.274411	0.413086	0.810543	0.639648	0.744141	0.567381	0.636717	0.680662	0.361326	0	0	0	0	0	0	0	0	0
									-26.82	0.0449202	0.198242	0.112303	0.432617	0.204102	0.09179	0.343743	0.762688	0.320305	0	0	0	0	0	0	0	0	0
									-26.72	0.312493	0.246094	0.136712	0.446289	0.085938	-0.10156	-0.12597	0.179693	-0.3789	0	0	0	0	0	0	0	0	0
									-26.62	-0.0742132	-0.25	-0.142573	0.163086	-0.44824	0.286125	0.26464	0.257805	0.211906	0	0	0	0	0	0	0	0	0
									-26.52	0.1875	-0.164063	0.28418	0.520508	0.133789	-0.26366	-0.39745	0.041024	-0.3164	0	0	0	0	0	0	0	0	0
									-26.42	-0.425777	-0.588867	-0.194332	-0.18848	-0.66504	-0.33789	-0.03906	0.152346	0.059573	0	0	0	0	0	0	0	0	0
									-26.32	-0.139646	-0.316406	0.258792	-0.04785	0.026367	-0.57911	0.000972	0.205073	0.222651	0	0	0	0	0	0	0	0	0
									-26.22	0.464839	-0.00488	0.226558	0.458984	0.373047	-0.22362	0.028329	0.311532	-0.13769	0	0	0	0	0	0	0	0	0
									-26.12	-0.644522	-0.379883	0.0615324	-0.20313	-0.13086	0.272462	0.613283	0.323243	0.500001	0	0	0	0	0	0	0	0	0
									-26.02	0.271484	0.0966797	0.431641	0.504883	0.365234	0.019531	0.97168	0.382813	0.290039	0	0	0	0	0	0	0	0	0
									-25.92	0.384766	0.339844	0.212891	0.572266	0.060547	0.46093	0.729484	0.531242	0.474601	0	0	0	0	0	0	0	0	0
									-25.82	0.490226	0.435547	0.112297	0.15332	0.389648	0.030269	-0.14844	0.250972	0.124996	0	0	0	0	0	0	0	0	0
									-25.72	-0.261723	-0.220703	-0.0283246	0.135742	-0.26367	-0.3916	-0.00585	0.199225	-0.24999	0	0	0	0	0	0	0	0	0
									-25.62	-0.445306	-1.01758	-0.106439	-0.31738	-0.05762	-0.46778	0.100584	0.408201	0.00488	0	0	0	0	0	0	0	0	0
									-25.52	0.407227	-0.458008	0.132813	0.333984	-0.10059	-0.13574	0.083985	0.03418	0.241212	0	0	0	0	0	0	0	0	0
									-25.42	0.414063	-0.774414	0.018555	-0.16895	-0.43555	0.399416	0.366213	0.602541	0.192385	0	0	0	0	0	0	0	0	0
									-25.32	0.328127	-0.143555	-0.325193	-0.22266	-0.24316	0.063477	0.00488	0.091797	0.397461	0	0	0	0	0	0	0	0	0
									-25.22	0.280274	-0.304688	0.280274	-0.04785	0.404297	-0.3213	0.184562	0.125968	0.304679	0	0	0	0	0	0	0	0	0
									-25.12	0.375968	-0.389648	0.300773	0.251953	-0.03418	-1.02051	-0.23047	-0.57031	0.00293	0	0	0	0	0	0	0	0	0
									-25.02	0.0498047	-0.717773	-0.129883	-0.02344	-0.16895	-0.3164	-0.1289	-0.05468	0.193369	0	0	0	0	0	0	0	0	0
									-24.92	0.0712938	-0.367188	0.066411	0.30957	-0.31641	0.29101	0.081049	0.289057	0.185541	0	0	0	0	0	0	0	0	0
									-24.82	0.00683	-0.316406	-0.158209	0.209961	0.337891	0.063478	-0.73144	-0.1748	-0.48926	0	0	0	0	0	0	0	0	0
									-24.72	-0.227538	-0.84082	0.0576185	-0.16504	0.177734	-0.15332	-0.2539	-0.50683	-0.02832	0	0	0	0	0	0	0	0	0
									-24.62	-0.193356	-0.37207	-0.49902	-0.15723	0.051758	0.075192	-0.11133	-0.13575	0.462887	0	0	0	0	0	0	0	0	0
									-24.52	-0.37207	-0.392578	-0.101563	0.09082	-0.00781	-0.39257	-0.54687	-0.22753	-0.09375	0	0	0	0	0	0	0	0	0
									-24.42	-0.204099	-0.251953	-0.175779	-0.41992	-0.37891	-0.04395	-0.20313	-0.09082	-0.13965	0	0	0	0	0	0	0	0	0
									-24.32	0.00781	-0.195313	-0.341799	-0.13965	-0.08887	-0.21191	-0.58496	-0.19043	-0.31543	0	0	0	0	0	0	0	0	0
									-24.22	-0.440429	-0.449219	-0.315429	-0.13379	0.107422	0.111331	-0.26953	-0.25097	-0.27344	0	0	0	0	0	0	0	0	0
									-24.12	0.101565	-0.166016	-0.494138	-0.10645	0.033203	0.319338	-0.5791	-0.02441	0.238283	0	0	0	0	0	0	0	0	0
									-24.02	0.103516	-0.166992	0.0458984	0.328125	-0.05371	-0.34278	-0.40626	0.088858	0.186514	0	0	0	0	0	0	0	0	0
									-23.92	0.215816	-0.34375	-0.0566451	0.274414	-0.26367	-0.40625	-0.6543	0.00488	0.175782	0	0	0	0	0	0	0	0	0
									-23.82	-0.180664	-0.517578	-0.554687	-0.69434	-0.03711	0.113288	-0.56249	0.098639	-0.21386	0	0	0	0	0	0	0	0	0
									-23.72	-0.136712	-0.606445	-0.454095	-0.20117	-0.28516	0.660156	-0.13184	0.323242	0.479492	0	0	0	0	0	0	0	0	0
									-23.62	0.426757	-0.228516	0.014648	0.103516	0.411133	0.541992	-0.03809	0.200195	0.194336	0	0	0	0	0	0	0	0	0
									-23.52	0.366211	-0.268555	-0.0703125	-0.0166	0.084961	0.184577	-0.13867	0.363288	0.28614	0	0	0	0	0	0	0	0	0
									-23.42	0.504886	0.292969	-0.0478482	0.077148	0.40918	0.419913	0.069327	0.709952	0.471671	0	0	0	0	0	0	0	0	0
									-23.32	0.187491	0.386719	0.0966709	0.231445	0.424805	-0.06835	-0.57812	-0.09277	-0.17382	0	0	0	0	0	0	0	0	0
									-23.22	-0.212885	-0.117188	-0.521479	-0.11914	0.039063	0.039055	0.067376	0.344719	0.15136	0	0	0	0	0	0	0	0	0
									-23.12	0.183587	0.176758	-0.299812	-0.14941	0.34375	-0.36035	-0.54785	-0.24023	-0.3457	0	0	0	0	0	0	0	0	0
									-23.02	-0.318359	-0.28418	-0.424805	-0.55762	-0.33008	-0.31737	-0.19628	-0.22069	0.25294	0	0	0	0	0	0	0	0	0
									-22.92	-0.198237	-0.425781	-0.655268	-0.11426	-0.07422	0.237307	-0.35449	-0.33301	0.104494	0	0	0	0	0	0	0	0	0
									-22.82	-0.166014	-0.15625	-0.327146	0.064453	0.125977	0.054683	-0.21387	-0.10547	-0.13868	0	0	0	0	0	0	0	0	0
									-22.72	0.0869141	0.0771484	0.114258	0.177734	0.503906	-0.04981	-0.25782	-0.36036	-0.1504	0	0	0	0	0	0	0	0	0
									-22.62	-0.180673	-0.455078	-0.00587	-0.54981	0.00781	-0.48926	-0.06641	-0.02051	-0.28711	0	0	0	0	0	0	0	0	0
									-22.52	-0.395508	-0.425781	-0.148438	-0.46387	-0.65137	0.401379	0.629895	0.484387	0.758801	0	0	0	0	0	0	0	0	0
									-22.42	0.435559	0.0458984	0.125012	0.106445	0.512695	1.04395	0.342773	0.961914	0.706055	0	0	0	0	0	0	0	0	0
									-22.32	0.44043	0.191406	-0.260742	-0.03906	0.548828	-0.21288	-0.36034	0.042	-0.4082	0	0	0	0	0	0	0	0	0
									-22.22	0.0136719	-0.796875	-0.360352	-0.68652	0.239258	0.044935	0.02345	0.27052	-0.33983	0	0	0	0	0	0	0	0	0
									-22.12	0.136731	-0.788086	-0.308581	-0.50781	0.245117	0.474609	0.314453	1.13867	-0.2666	0	0	0	0	0	0	0	0	0
									-22.02	0.456055	0.200195	0.400391	0.311523	0.114258	0.58693	0.287126	0.100602	0.200212	0	0	0	0	0	0	0	0	0
									-21.92	0.434587	0.0498047	-0.187484	0.193359	0.519531	1.06738	-0.22168	0.572266	0.802734	0	0	0	0	0	0	0	0	0
									-21.82	-0.0283203	0.926758	0.764648	0.150391	1.32227	-0.18359	0.10547	0.575196	0.336915	0	0	0	0	0	0	0	0	0
									-21.72	-0.173828	0.405273	0.467773	0.386719	0.761719	0.710927	0.412099	0.631825	0.520497	0	0	0	0	0	0	0	0	0
									-21.62	0.40331	-0.0283203	0.189443	0.673828	0.15625	0.201172	0.161133	0.664063	0.25	0	0	0	0	0	0	0	0	0
									-21.52	0.407227	-0.157227	0.196289	0.311523	-0.61133	0.232435	-0.40331	0.00587	-0.16405	0	0	0	0	0	0	0	0	0
									-21.42	-0.183581	-0.25293	-0.66405	-0.63965	-0.39746	-0.03906	-0.57422	0.321289	-0.16113	0	0	0	0	0	0	0	0	0
									-21.32	-0.356445	-0.232422	-0.982422	-0.82031	0.185547	0.358407	-0.27831	0.447274	-0.52538	0	0	0	0	0	0	0	0	0
									-21.22	0.0380859	-0.297852	-0.160156	0.376953	0.480469	0.688482	0.633795	0.125006	0.000982	0	0	0	0	0	0	0	0	0
									-21.12	-0.142572	-0.345703	0.447271	0.445313	0.208008	0.642578	-0.34375	0.180664	0.444336	0	0	0	0	0	0	0	0	0
									-21.02	-0.226563	0.345703	0.568359	0.996094	0.40332	-0.10255	-0.25978	-0.19825	0.635731	0	0	0	0	0	0	0	0	0
									-20.92	0.123036	0.646484	0.292958	0.047852	0.318359	-0.50781	-0.73535	0.65332	0.013672	0	0	0	0	0	0	0	0	0
									-20.82	-0.242188	-0.0107422	-0.0136719	0.071289	0.207031	-0.38183	-0.1621	0.122081	0.100596	0	0	0	0	0	0	0	0	0
									-20.72	0.229492	0.288086	-0.0634766	0.15918	-0.70703	1.04197	0.39353	0.42478	0.636694	0	0	0	0	0	0	0	0	0
									-20.62	0.532201	0.182617	-0.0146736	0.116211	0.076172	-0.03711	-0.13379	-0.17969	-0.16211	0	0	0	0	0	0	0	0	0
									-20.52	-0.353516	-0.113281	-1.14648	-1.0625	-0.75391	0.22171	-0.02829	0.174835	0.072296	0	0	0	0	0	0	0	0	0
									-20.42	-0.530244	-1.05371	-1.28122	-0.5752	-0.35742	0.666992	0.511719	1.22168	0.416992	0	0	0	0	0	0	0	0	0
									-20.32	0.319336	-0.168945	0.602539	0.847656	0.727539	1.45605	1.0205	1.10839	1.28613	0	0	0	0	0	0	0	0	0
									-20.22	0.832031	0.357422	1.20703	1.08691	1.52051	1.09081	0.953113	1.07421	1.37011	0	0	0	0	0	0	0	0	0
									-20.12	0.32616	1.0498	1.06444	0.996094	1.2168	0.692383	0.429688	0.999023	0.841797	0	0	0	0	0	0	0	0	0
									-20.02	0.783203	0.711914	0.6875	0.519531	0.615234	-0.9795	-0.35254	0.105464	-0.37403	0	0	0	0	0	0	0	0	0
									-19.92	-0.0224658	-0.251953	-0.618169	-0.36231	-0.34961	-0.86035	-0.54785	-0.30078	-0.74219	0	0	0	0	0	0	0	0	0
									-19.82	-0.0966797	-0.424805	-0.930664	-0.27637	-0.26074	-0.35546	-0.17772	-0.29393	-0.09764	0	0	0	0	0	0	0	0	0
									-19.72	-0.078125	-0.609375	-0.669922	-0.31055	-0.14844	-0.1377	-0.26465	-0.17579	-0.03711	0	0	0	0	0	0	0	0	0
									-19.62	-0.208989	-0.128906	0.0488234	-0.09082	-0.0127	-0.38379	-0.38184	-0.01172	0.157227	0	0	0	0	0	0	0	0	0
									-19.52	-0.34082	-0.498047	-0.227539	-0.46875	-0.53711	-0.29296	-0.34863	0.125983	0.459967	0	0	0	0	0	0	0	0	0
									-19.42	-0.481439	-0.283203	-0.453118	-0.67481	-0.13867	0.119141	-0.71484	0.399414	0.081055	0	0	0	0	0	0	0	0	0
									-19.32	-0.0800781	0.141602	0.170898	-0.35156	-0.06836	0.028338	-0.32713	-0.17186	-0.24705	0	0	0	0	0	0	0	0	0
									-19.22	0.212891	-0.301758	-0.540039	-0.45313	-0.33984	-0.50392	0.28221	0.332991	0.548811	0	0	0	0	0	0	0	0	0
									-19.12	0.395491	0.27832	0.104475	0.481445	0.06543	-0.39551	-0.20508	0.070313	-0.12012	0	0	0	0	0	0	0	0	0
									-19.02	0.142578	-0.382813	-0.539063	-0.4043	-0.11816	-0.10254	-0.23926	0.117183	-0.59668	0	0	0	0	0	0	0	0	0
									-18.92	-0.161137	-0.34082	-0.414067	-0.52246	0.00488	-0.27734	-0.83984	-0.36231	-0.58594	0	0	0	0	0	0	0	0	0
									-18.82	-0.328125	-0.984375	-0.0791016	-0.29395	-0.86816	0.099608	-0.93652	-0.91113	-0.375	0	0	0	0	0	0	0	0	0
									-18.72	0.292969	-0.450195	-0.00879	0.071289	0.015625	-0.59864	-0.88771	0.03124	0.38085	0	0	0	0	0	0	0	0	0
									-18.62	0.201162	-0.155273	0.175772	-0.48438	0.314453	-0.5332	-0.74121	-0.72754	0.228516	0	0	0	0	0	0	0	0	0
									-18.52	-0.310547	-0.264648	-0.347656	-0.91211	-0.21289	-0.19336	-0.16699	0.211914	0.422852	0	0	0	0	0	0	0	0	0
									-18.42	-0.0810543	-0.111328	-0.750976	0.076172	-0.62988	-0.32813	-0.22168	0.170898	0.446289	0	0	0	0	0	0	0	0	0
									-18.32	0.0410156	-0.333008	-0.236328	-0.16504	-0.1416	0.26758	-0.52734	0.279299	0.08594	0	0	0	0	0	0	0	0	0
									-18.22	0.404297	-0.433594	-0.855469	-0.39746	-0.51758	0.024435	-0.20115	0.442404	0.246115	0	0	0	0	0	0	0	0	0
									-18.12	0.38674	-0.77832	-0.139628	0.518555	0.347656	0.663086	0.307617	0.901367	0.958008	0	0	0	0	0	0	0	0	0
									-18.02	-0.0966797	-0.338867	0.21582	0.022461	0.680664	-0.01756	0.089861	-0.3701	0.340837	0	0	0	0	0	0	0	0	0
									-17.92	-0.324202	-0.953125	-0.467756	-0.20898	0.338867	0.262695	0.158203	0.428711	0.907227	0	0	0	0	0	0	0	0	0
									-17.82	-0.463867	-0.0117188	0.606445	0.62793	0.835938	0.431628	0.078113	0.313464	0.705066	0	0	0	0	0	0	0	0	0
									-17.72	0.261719	0.390625	0.697266	0.773438	0.830078	0.330103	0.021509	0.209986	0.211939	0	0	0	0	0	0	0	0	0
									-17.62	0.128931	0.354492	0.70022	0.235352	0.086914	0.604492	0.463867	0.551758	0.911133	0	0	0	0	0	0	0	0	0
									-17.52	0.927734	0.542969	0.908203	0.551758	0.847656	0.071288	-0.22168	-0.16113	0.056639	0	0	0	0	0	0	0	0	0
									-17.42	0.420897	-0.0761719	-0.284181	-0.36133	-0.03027	0.173828	0.041016	-0.47754	-0.0127	0	0	0	0	0	0	0	0	0
									-17.32	-0.209961	-0.370117	-0.246094	-0.18359	0.05957	-0.07129	-0.57031	-0.58398	-0.55273	0	0	0	0	0	0	0	0	0
									-17.22	-0.0761719	-0.795898	-0.0917969	-0.49121	-0.54004	-0.31055	-0.25391	-0.1836	-0.47852	0	0	0	0	0	0	0	0	0
									-17.12	-0.38379	-0.504883	-0.627931	-0.12305	-0.64063	-0.11719	-0.00586	-0.31445	-0.25977	0	0	0	0	0	0	0	0	0
									-17.02	0.0166016	-0.505859	-0.807617	-0.23145	-0.30469	0.052729	0.38476	0.280268	0.299799	0	0	0	0	0	0	0	0	0
									-16.92	0.147455	-0.0839844	-0.151373	0.111328	0.148438	0.166992	0.058594	-0.61914	0.157227	0	0	0	0	0	0	0	0	0
									-16.82	-0.244141	-0.536133	-0.217773	-0.3125	0.146484	0.311523	0.110351	-0.21289	0.156249	0	0	0	0	0	0	0	0	0
									-16.72	0.244141	0.0410156	0.410156	0.089844	0.416992	0.116204	0.235345	-0.06544	0.205072	0	0	0	0	0	0	0	0	0
									-16.62	0.315423	0.390625	0.0292904	0.013672	-0.07617	0.022461	0.336914	0.335938	0.234375	0	0	0	0	0	0	0	0	0
									-16.52	0.288086	-0.387695	0.334961	0.070313	0.241211	0.573229	0.429675	0.639635	0.37694	0	0	0	0	0	0	0	0	0
									-16.42	0.520495	0.144531	0.884753	0.238281	0.563477	0.113281	0.248047	-0.13672	0.141602	0	0	0	0	0	0	0	0	0
									-16.32	0.0439453	-0.204102	0.518555	-0.24121	0.308594	-0.15429	-0.14941	-0.20019	-0.26074	0	0	0	0	0	0	0	0	0
									-16.22	0.078125	-0.322266	-0.0986328	-0.11914	0.285156	0.17969	0.191408	-0.16211	0.109377	0	0	0	0	0	0	0	0	0
									-16.12	0.215823	-0.321289	0.201174	0.011719	0.085938	0.240234	0.249023	-0.00781	-0.00488	0	0	0	0	0	0	0	0	0
									-16.02	0.106445	0.046875	0.332031	-0.14258	0.052734	0.55078	0.277343	0.483398	0.21289	0	0	0	0	0	0	0	0	0
									-15.92	-0.278321	0.290039	0.810546	0.301758	0.417969	0.354492	0.139648	0.09375	0.303711	0	0	0	0	0	0	0	0	0
									-15.82	-0.0107422	0	0.356445	0.130859	0.556641	0.36425	0.067375	0.057609	0.17675	0	0	0	0	0	0	0	0	0
									-15.72	-0.0703125	-0.380859	0.09375	0.503906	0.336914	-0.01074	0.252937	-0.1582	-0.02734	0	0	0	0	0	0	0	0	0
									-15.62	-0.175774	-0.547852	0.180671	-0.25879	-0.19434	0.267578	-0.23047	-0.23731	0.18457	0	0	0	0	0	0	0	0	0
									-15.52	0.0136719	-0.140625	0.0644531	-0.03027	0.458984	0.116201	0.102529	0.172842	-0.5879	0	0	0	0	0	0	0	0	0
									-15.42	-0.509775	-0.194336	-0.154307	-0.11816	0.19043	-0.17383	0.025391	-0.25195	-0.51563	0	0	0	0	0	0	0	0	0
									-15.32	-0.220703	-0.584961	-0.129883	-0.46875	-0.51953	0.107429	0.380866	0.176765	0.278327	0	0	0	0	0	0	0	0	0
									-15.22	-0.000977	-0.381836	0.146484	0.352539	0.026367	0.353526	0.639658	0.05958	0.429697	0	0	0	0	0	0	0	0	0
									-15.12	0.462901	0.310547	0.37208	0.253906	0.351563	0.65332	0.75293	0.566406	0.068359	0	0	0	0	0	0	0	0	0
									-15.02	0.645508	0.364258	0.520508	0.198242	0.444336	0.345704	0.054689	0.116212	-0.36914	0	0	0	0	0	0	0	0	0
									-14.92	0.419923	0.00391	0.416017	0.289063	0.265625	0.564453	0.191406	0.163086	-0.13281	0	0	0	0	0	0	0	0	0
									-14.82	0.336914	0.109375	0.264648	0.250977	-0.18164	0.561508	0.434555	0.020492	0.383774	0	0	0	0	0	0	0	0	0
									-14.72	0.615234	0.0263672	0.624023	0.446289	0.09082	-0.49022	-0.33006	-0.15917	-0.08299	0	0	0	0	0	0	0	0	0
									-14.62	-0.0937364	-0.305664	-0.0107286	-0.45313	0.068359	0.652344	0.229492	0.505859	0.305664	0	0	0	0	0	0	0	0	0
									-14.52	-0.200195	0.0996094	-0.211914	-0.03223	0.022461	0.36229	0.101548	0.610337	0.492173	0	0	0	0	0	0	0	0	0
									-14.42	0.315415	-0.104492	0.415025	0.53125	0.50293	-0.10547	0.041016	-0.18848	-0.0498	0	0	0	0	0	0	0	0	0
									-14.32	-0.273438	-0.253906	0.0488281	-0.14844	-0.20801	0.287103	0.158197	-0.3584	0.074213	0	0	0	0	0	0	0	0	0
									-14.22	0.111328	-0.0898438	0.175781	0.152344	0.094727	-0.1416	-0.12011	-0.08789	0.151371	0	0	0	0	0	0	0	0	0
									-14.12	-0.0986292	-0.00586	-0.161129	0.00879	-0.45313	0.074219	0.068359	0.132813	0.220703	0	0	0	0	0	0	0	0	0
									-14.02	0.0673828	-0.103516	-0.341797	-0.3418	-0.24805	0.241195	-0.06154	-0.04103	-0.19631	0	0	0	0	0	0	0	0	0
									-13.92	0.139633	-0.420898	0.463851	0.036133	0.101563	-0.66406	-0.04688	-0.10254	-0.82227	0	0	0	0	0	0	0	0	0
									-13.82	-0.421875	-0.280273	-0.0625	-0.59082	0.048828	-0.43653	0.187496	0.21191	-0.15039	0	0	0	0	0	0	0	0	0
									-13.72	-0.526367	-0.355469	0.0517578	-0.0625	-0.09863	-0.51658	-0.39647	-0.2783	-0.04979	0	0	0	0	0	0	0	0	0
									-13.62	-0.362287	-0.50293	-0.192365	0.017578	-0.23633	0.423828	0.336914	0.145508	0.62207	0	0	0	0	0	0	0	0	0
									-13.52	0.319336	0.113281	0.40625	0.041016	0.189453	0.111329	-0.09473	-0.02051	-0.45801	0	0	0	0	0	0	0	0	0
									-13.42	0.0361342	-0.27832	0.416994	-0.15234	0.198242	0.12793	0.316406	-0.19141	0.032227	0	0	0	0	0	0	0	0	0
									-13.32	-0.317383	-0.210938	0.310547	-0.05273	0.030273	-0.19043	-0.0918	0.16797	0.183595	0	0	0	0	0	0	0	0	0
									-13.22	-0.126953	-0.313477	0.345703	0.032227	0.011719	-0.24121	0.023441	0.037113	-0.01367	0	0	0	0	0	0	0	0	0
									-13.12	0.0371125	-0.0976563	0.133792	0.289063	0.264648	0.104492	0.02832	0.493164	0.035156	0	0	0	0	0	0	0	0	0
									-13.02	0.464844	0.160156	0.195313	0.020508	0.397461	0.47852	-0.19921	0.240239	0.275395	0	0	0	0	0	0	0	0	0
									-12.92	0.0429733	0.0537109	0.0244186	0.080078	0.177734	0.199219	-0.16699	0.282227	0.217773	0	0	0	0	0	0	0	0	0
									-12.82	-0.0380859	-0.233398	0.458008	0.209961	0.259766	-0.00489	0.033192	0.174794	0.043935	0	0	0	0	0	0	0	0	0
									-12.72	0.424805	-0.0244141	0.375	0.268555	0.265625	-0.38574	-0.03906	-0.18261	0.024417	0	0	0	0	0	0	0	0	0
									-12.62	0.0449252	-0.358398	0.122074	-0.20801	0.166992	-0.26172	0.052734	-0.25195	0.00879	0	0	0	0	0	0	0	0	0
									-12.52	-0.152344	0.357422	0.0351563	-0.39258	-0.48535	-0.20116	0.056649	-0.08593	0.00489	0	0	0	0	0	0	0	0	0
									-12.42	-0.0322179	0	0.232431	0.239258	0.15918	0.400391	0.546875	0.026367	0.268555	0	0	0	0	0	0	0	0	0
									-12.32	0.458984	0.445313	0.533203	0.40625	0.220703	0.194334	-0.03614	0.019529	0.060545	0	0	0	0	0	0	0	0	0
									-12.22	0.227539	0.120117	0.169922	0.288086	0.110352	0.333006	-0.5	0.530272	0.056639	0	0	0	0	0	0	0	0	0
									-12.12	0.0927717	0.0849609	0.0771467	-0.2002	0.270508	0.05957	-0.08594	0.193359	-0.14844	0	0	0	0	0	0	0	0	0
									-12.02	-0.0869141	-0.236328	0.297852	-0.08887	-0.02832	-0.04101	-0.4541	-0.16211	-0.3125	0	0	0	0	0	0	0	0	0
									-11.92	-0.0693341	-0.31543	0.0517596	-0.16602	-0.17188	-0.11133	-0.15332	-0.00684	-0.04102	0	0	0	0	0	0	0	0	0
									-11.82	0.0205078	0.0234375	-0.0429688	0.029297	-0.08398	-0.11718	-0.65625	-0.16699	0.084966	0	0	0	0	0	0	0	0	0
									-11.72	-0.0576172	-0.015625	-0.876953	-0.07031	-0.77344	-0.11914	-0.64843	0.153325	0.083989	0	0	0	0	0	0	0	0	0
									-11.62	-0.0165966	0.152344	-0.423823	-0.26563	-0.19922	-0.01367	-0.28711	0.080078	-0.08398	0	0	0	0	0	0	0	0	0
									-11.52	0.0703125	0.329102	0.299805	-0.44531	0.139648	0.274408	-0.03126	-0.18165	0.242182	0	0	0	0	0	0	0	0	0
									-11.42	0.50683	0.264648	-0.015631	0.108398	0.266602	0.370117	-0.0166	-0.20508	0.134766	0	0	0	0	0	0	0	0	0
									-11.32	0.0263672	-0.310547	-0.123047	0.000977	0.022461	-0.2871	-0.18847	-0.39354	-0.09276	0	0	0	0	0	0	0	0	0
									-11.22	0.0146484	-0.142578	-0.396484	-0.0791	-0.10156	0.044927	0.381841	0.303716	0.286138	0	0	0	0	0	0	0	0	0
									-11.12	0.645513	0.0146484	-0.584956	0.363281	0.275391	0.180664	0.264648	0.595703	0.189453	0	0	0	0	0	0	0	0	0
									-11.02	0.419922	0.441406	0.602539	0.467773	0.452148	0.101562	0.268554	-0.15332	0.259765	0	0	0	0	0	0	0	0	0
									-10.92	0.0380854	0.27832	0.0205073	0.280273	0.408203	-0.13672	0.165039	-0.07324	-0.15723	0	0	0	0	0	0	0	0	0
									-10.82	-0.244141	-0.108398	0.304688	-0.01758	0.458008	-0.53222	-0.04785	-0.39257	-0.26074	0	0	0	0	0	0	0	0	0
									-10.72	-0.145508	-0.217773	-0.21582	-0.29688	0.000977	-0.09179	0.361335	-0.07226	0.0088	0	0	0	0	0	0	0	0	0
									-10.62	0.190437	-0.00391	-0.614251	-0.43359	-0.0166	-0.08789	0.43457	-0.28418	0.180664	0	0	0	0	0	0	0	0	0
									-10.52	0.291992	-0.0351563	-0.289063	0.063477	0.026367	-0.00586	-0.12598	0.110349	-0.50684	0	0	0	0	0	0	0	0	0
									-10.42	0.179685	-0.0839844	0.110349	-0.07031	0.071289	-0.22852	0.016602	-0.35059	-0.31738	0	0	0	0	0	0	0	0	0
									-10.32	0.0625	-0.00879	0.261719	-0.17188	-0.30371	-0.56641	0.173829	-0.14551	-0.08887	0	0	0	0	0	0	0	0	0
									-10.22	0.115234	-0.213867	0.197266	-0.03418	-0.57324	-0.27929	0.215823	-0.22949	0.203128	0	0	0	0	0	0	0	0	0
									-10.12	-0.333982	0.134766	-0.456052	-0.43555	-0.21094	0.140625	-0.07715	-0.26465	-0.03906	0	0	0	0	0	0	0	0	0
									-10.02	0.224609	0.125	0.0957031	-0.65527	0.037109	0.373041	0.487299	-0.12794	0.32226	0	0	0	0	0	0	0	0	0
									-9.92	0.129877	0.425781	0.490229	0.396484	0.569336	0.545898	0.101563	0.194336	0.225586	0	0	0	0	0	0	0	0	0
									-9.82	0.241211	0.375977	0.470703	0.512695	0.305664	-0.01464	0.256846	0.552744	0.102549	0	0	0	0	0	0	0	0	0
									-9.72	0.183594	0.424805	-0.0732422	0.611328	-0.09766	0.182606	0.580067	0.557606	0.374989	0	0	0	0	0	0	0	0	0
									-9.62	0.73827	0.499023	0.1787	-0.00684	0.731445	0.164063	-0.25488	-0.01465	-0.66016	0	0	0	0	0	0	0	0	0
									-9.52	0.120117	0.297852	-0.0839844	-0.22168	0.245117	0.046875	0.015625	-0.38477	-0.1709	0	0	0	0	0	0	0	0	0
									-9.42	0.0566409	-0.155273	-0.155273	-0.33106	0.232422	0.075195	0.155273	-0.20117	0.151367	0	0	0	0	0	0	0	0	0
									-9.32	0.172852	0.174805	0.107422	0.34375	-0.09863	-0.62791	-0.12889	-0.51951	-0.43455	0	0	0	0	0	0	0	0	0
									-9.22	-0.110352	0.046875	-0.277344	-0.4043	-0.82031	0.31347	0.095696	0.043939	0.24511	0	0	0	0	0	0	0	0	0
									-9.12	0.165032	0.261719	-0.0605536	0.086914	-0.18164	-0.12695	-0.58203	-0.1377	-0.15918	0	0	0	0	0	0	0	0	0
									-9.02	0.0410156	-0.583984	0.234375	0.358398	-0.18359	-0.0166	-0.04199	0.131842	-0.55175	0	0	0	0	0	0	0	0	0
									-8.92	-0.0800718	-0.162109	-0.0195249	0.163086	0.236328	0.12207	-0.03613	0.173828	-0.20215	0	0	0	0	0	0	0	0	0
									-8.82	0.65625	0.479492	0.227539	0.384766	0.169922	-0.458	0.031255	0.082036	-0.52539	0	0	0	0	0	0	0	0	0
									-8.72	-0.40918	0.135742	-0.243164	0.014648	-0.25586	-0.11134	-0.16798	0.01757	-0.44923	0	0	0	0	0	0	0	0	0
									-8.62	-0.317391	-0.0341797	-0.237313	-0.1582	-0.37891	-0.30859	-0.33008	-0.11426	-0.59473	0	0	0	0	0	0	0	0	0
									-8.52	-0.632813	-0.369141	-0.242188	0.0625	-0.42188	0.221672	-0.25294	-0.06544	0.096672	0	0	0	0	0	0	0	0	0
									-8.42	-0.0791089	-0.015625	0.102532	0.134766	0.010742	-0.36035	0.227539	-0.16309	0.290039	0	0	0	0	0	0	0	0	0
									-8.32	-0.535156	-0.0683594	0.106445	-0.07129	-0.73047	-0.75097	0.104499	-0.26757	0.053718	0	0	0	0	0	0	0	0	0
									-8.22	-0.114258	0.0712891	-0.329102	-0.32813	-0.43848	0.202148	0.333008	-0.02246	0.233398	0	0	0	0	0	0	0	0	0
									-8.12	0.200195	0.213867	-0.453125	-0.23731	-0.9043	-0.17773	-0.13086	-0.30273	-0.47266	0	0	0	0	0	0	0	0	0
									-8.02	0.151367	-0.118164	-0.0917969	0.070313	-0.27148	0.108397	0.314452	0.105467	0.114256	0	0	0	0	0	0	0	0	0
									-7.92	0.120116	-0.171875	-0.404298	-0.78906	-0.12305	-0.20898	0.253906	0.30957	0.324219	0	0	0	0	0	0	0	0	0
									-7.82	0.109375	0.243164	0.0839844	0.423828	-0.08691	-0.33885	0.294935	-0.01464	-0.01561	0	0	0	0	0	0	0	0	0
									-7.72	-0.84375	-0.463867	-0.493164	-0.35059	0.150391	-0.12305	0.591795	0.48535	0.335936	0	0	0	0	0	0	0	0	0
									-7.62	-0.147463	0.291992	-0.220705	0.067383	0.516602	-0.47754	0.137695	0.053711	0.024414	0	0	0	0	0	0	0	0	0
									-7.52	-0.208984	-0.12207	0.266602	0.157227	0.5	-0.12695	0.098636	-0.20117	-0.0957	0	0	0	0	0	0	0	0	0
									-7.42	-0.529294	0.0234375	0.0878938	0.104492	-0.13672	-0.09473	-0.14063	0.033203	-0.15039	0	0	0	0	0	0	0	0	0
									-7.32	-0.0341797	0.200195	0.240234	0.132813	-0.29785	0.878898	0.560539	0.627922	0.769523	0	0	0	0	0	0	0	0	0
									-7.22	0.602539	1.02148	0.287109	0.825195	0.723633	0.464823	0.418924	0.153299	0.574198	0	0	0	0	0	0	0	0	0
									-7.12	-0.209006	0.672852	0.384744	0.527344	0.606445	-0.16699	-0.5791	-0.46387	-0.11328	0	0	0	0	0	0	0	0	0
									-7.02	-0.481445	-0.587891	-0.249023	-0.09863	0.134766	-0.38966	-0.11329	-0.1172	-0.08107	0	0	0	0	0	0	0	0	0
									-6.92	0.144521	-0.219727	-0.0263779	-0.38672	-0.14063	-0.70215	-0.29785	-0.07324	-0.33691	0	0	0	0	0	0	0	0	0
									-6.82	-0.107422	-0.636719	-0.298828	-0.15918	-1.25879	-0.76365	0.200213	0.090838	-0.27342	0	0	0	0	0	0	0	0	0
									-6.72	0.0175781	-0.464844	-0.320313	-0.20996	-0.33789	0.417952	0.290999	0.309554	0.134749	0	0	0	0	0	0	0	0	0
									-6.62	-0.334978	0.745117	0.0605302	0.350586	0.219727	-0.20313	-0.04883	-0.26856	-0.12695	0	0	0	0	0	0	0	0	0
									-6.52	-0.494141	-0.53125	-0.238281	-0.28027	0.016602	0.18065	-0.000991	0.097642	0.231431	0	0	0	0	0	0	0	0	0
									-6.42	0.390611	-0.120117	-0.0371234	0.446289	0.513672	-0.27539	-0.11426	-0.52832	-0.02832	0	0	0	0	0	0	0	0	0
									-6.32	0.233398	-0.25293	-0.166992	-0.02246	-0.12109	0.143564	0.130869	0.398447	0.307627	0	0	0	0	0	0	0	0	0
									-6.22	0.181641	-0.0732422	-0.0927734	-0.1084	0.09082	0.772437	0.362281	0.695289	0.372047	0	0	0	0	0	0	0	0	0
									-6.12	0.0175546	0.56543	0.215797	0.147461	0.162109	0.118164	-0.65723	-0.33594	-0.09375	0	0	0	0	0	0	0	0	0
									-6.02	-0.674805	-0.519531	-0.136719	-0.18945	-0.23828	0.429677	-0.00489	0.180654	0.258779	0	0	0	0	0	0	0	0	0
									-5.92	0.297841	-0.0537109	0.274404	0.19043	0.452148	-0.23145	-0.39844	-0.17871	0.266602	0	0	0	0	0	0	0	0	0
									-5.82	0.0888672	-0.349609	0.0488281	-0.30664	-0.32129	0.324212	-0.28614	-0.14259	0.090814	0	0	0	0	0	0	0	0	0
									-5.72	0.106445	-0.0800781	-0.115234	-0.50781	-0.18164	-0.16699	-0.67188	-0.05274	-0.4834	0	0	0	0	0	0	0	0	0
									-5.62	-0.737306	0.102539	-0.285157	-0.05176	-0.51856	-0.34082	-0.71484	-0.61719	-0.52832	0	0	0	0	0	0	0	0	0
									-5.52	-0.693359	0.265625	-0.496094	-0.04492	-0.10449	0.198231	-0.31251	0.060535	0.148426	0	0	0	0	0	0	0	0	0
									-5.42	0.0917853	0.239258	-0.260754	0.436523	0.525391	-0.22363	-0.57031	0.070313	-0.03125	0	0	0	0	0	0	0	0	0
									-5.32	-0.175781	0.174805	-0.65918	0.00586	-0.68945	0.063486	0.033213	-0.17675	0.225595	0	0	0	0	0	0	0	0	0
									-5.22	-0.227539	-0.0390625	-0.866211	-0.5459	-0.2334	0.219724	0.116208	-0.08203	-0.14746	0	0	0	0	0	0	0	0	0
									-5.12	-0.416018	-0.0126953	0.0566381	-0.05078	-0.01172	0.188477	-0.35352	-0.63184	-0.33008	0	0	0	0	0	0	0	0	0
									-5.02	-0.665039	0.230469	-0.283203	-0.28809	0.410156	0.801743	-0.05959	-0.28713	0.333969	0	0	0	0	0	0	0	0	0
									-4.92	0.249985	-0.0869141	-0.360367	0.09375	0.443359	-0.21094	-0.28711	-0.18848	0.227539	0	0	0	0	0	0	0	0	0
									-4.82	-0.203125	-0.0927734	-0.557617	-0.30371	-0.59082	0.096675	0.146479	0.059565	0.093745	0	0	0	0	0	0	0	0	0
									-4.72	0.0595703	-0.124023	-0.204102	-0.42773	0.035156	-0.25097	-0.11718	-0.15234	-0.38574	0	0	0	0	0	0	0	0	0
									-4.62	-0.639642	-0.235352	-0.472649	-0.23731	0.03418	0.433594	0.594727	0.030273	-0.29492	0	0	0	0	0	0	0	0	0
									-4.52	-0.0302734	0.438477	-0.432617	-0.04004	0.34668	-0.17577	-0.05956	-0.62011	-0.15038	0	0	0	0	0	0	0	0	0
									-4.42	0.135752	0.0126953	-0.696279	-0.54981	-0.10059	-0.30273	0.558594	-0.29785	0.078125	0	0	0	0	0	0	0	0	0
									-4.32	0.557617	0.202148	-0.225586	-0.23145	-0.44141	-0.06542	0.141606	-0.04492	0.195317	0	0	0	0	0	0	0	0	0
									-4.22	0.313477	0.00781	-0.18457	-0.1377	0.061523	0.201168	0.197262	0.123043	-0.09278	0	0	0	0	0	0	0	0	0
									-4.12	-0.380863	0.0322266	0.0683558	-0.15332	0.126953	0.357422	0.068359	0.027344	-0.42676	0	0	0	0	0	0	0	0	0
									-4.02	-0.163086	0.292969	0.344727	-0.00684	0.131836	0.378888	0.010724	-0.11916	0.200177	0	0	0	0	0	0	0	0	0
									-3.92	-0.0869321	0.275391	0.473615	-0.13574	0.203125	-0.6582	-0.0918	-0.35645	0.044922	0	0	0	0	0	0	0	0	0
									-3.82	-0.306641	0.120117	-0.474609	-0.76856	-0.27539	0.076159	0.265612	0.022448	-0.01368	0	0	0	0	0	0	0	0	0
									-3.72	0.172852	0.0449219	-0.498047	-0.41992	0.124023	-0.17676	-0.56152	-0.22265	-0.78515	0	0	0	0	0	0	0	0	0
									-3.62	-0.816403	-0.630859	-0.393552	-0.09082	-0.64453	0.066406	-0.10938	-0.13672	-1.22656	0	0	0	0	0	0	0	0	0
									-3.52	-0.621094	-0.443359	-0.166992	-0.34863	-0.09473	-0.25975	-0.05272	-0.06737	-0.88671	0	0	0	0	0	0	0	0	0
									-3.42	-0.359362	-0.332031	-0.640612	-0.64453	-0.40137	0.155273	0.389648	0.177734	-0.58008	0	0	0	0	0	0	0	0	0
									-3.32	-0.0136719	0.295898	-0.0195313	-0.52148	-0.40527	0.269527	0.420895	0.781246	0.115231	0	0	0	0	0	0	0	0	0
									-3.22	0.524414	0.633789	-0.422852	-0.2793	0.157227	-0.1045	-0.08009	0.279289	-0.47364	0	0	0	0	0	0	0	0	0
									-3.12	0.488273	-0.00586	0.182609	0.40332	0.299805	0.107422	-0.14063	0.477539	-0.26465	0	0	0	0	0	0	0	0	0
									-3.02	0.19043	0.242188	-0.137695	0.272461	0.178711	-0.21386	-0.41601	0.432622	-0.10156	0	0	0	0	0	0	0	0	0
									-2.92	-0.0507769	0.222656	-0.479488	0.756836	-0.08594	-0.06348	0.108398	0.106445	-0.78613	0	0	0	0	0	0	0	0	0
									-2.82	-0.172852	0.518555	0.272461	0.077148	-0.54199	0.53416	0.12498	0.424785	0.496074	0	0	0	0	0	0	0	0	0
									-2.72	0.117188	0.580078	-0.267578	-0.13086	-0.07227	0.033221	-0.22264	-0.33885	0.080096	0	0	0	0	0	0	0	0	0
									-2.62	-0.124006	-0.564453	-0.261701	-0.21875	-0.64453	0.05957	0.147461	0.21875	-0.11719	0	0	0	0	0	0	0	0	0
									-2.52	-0.181641	0.575195	0.00879	0.249023	-0.14648	0.335942	0.392583	0.178716	0.148442	0	0	0	0	0	0	0	0	0
									-2.42	0.000981	0.419922	0.335942	0.273438	-0.23731	0.288086	0.498047	0.363281	0	0	0	0	0	0	0	0	0	0
									-2.32	0.341797	0.458008	0.254883	0.162109	0.212891	0.326146	0.44138	0.465794	0.175755	0	0	0	0	0	0	0	0	0
									-2.22	0.211914	0.508789	0.291992	-0.09863	-0.16309	-0.5449	-0.33885	-0.39549	-0.08787	0	0	0	0	0	0	0	0	0
									-2.12	-0.53416	-0.651367	-0.546856	-0.21094	-1.09473	0.146484	-0.05664	0.188477	0.074219	0	0	0	0	0	0	0	0	0
									-2.02	0.00391	0.21582	0.0107422	0.243164	0.459961	0.251947	0.333978	0.141595	0.119135	0	0	0	0	0	0	0	0	0
									-1.92	0.132806	0.408203	-0.0478576	0.370117	0.120117	-0.44141	-0.52246	0.060547	0.146484	0	0	0	0	0	0	0	0	0
									-1.82	-0.665039	0.00879	-0.882813	-0.12891	-0.3252	-0.4336	-0.19727	0.08593	-0.24708	0	0	0	0	0	0	0	0	0
									-1.72	-0.608398	-0.384766	-0.783203	-0.19141	-0.32422	-0.3926	-0.60549	-0.63967	-0.79983	0	0	0	0	0	0	0	0	0
									-1.62	-1.01565	-0.71582	-0.8467	-0.52344	-1.06348	-0.07129	-0.28223	-1.25391	-1.1123	0	0	0	0	0	0	0	0	0
									-1.52	-0.157227	-1.1875	-0.131836	-1.42578	-1.09863	-0.9795	-0.09864	-0.59572	-0.75587	0	0	0	0	0	0	0	0	0
									-1.42	-0.453137	-0.717773	-0.792004	-1.37598	-1.35156	-0.87695	-0.2207	-0.42188	-0.46191	0	0	0	0	0	0	0	0	0
									-1.32	-0.466797	-0.383789	-0.857422	-0.75781	-0.44922	-0.29786	0.043939	0.34765	-0.11231	0	0	0	0	0	0	0	0	0
									-1.22	-0.242188	-0.28418	-0.40918	-0.37012	-0.18652	-0.74609	-0.6582	-0.95215	-0.04883	0	0	0	0	0	0	0	0	0
									-1.12	-0.587889	-0.348633	-0.190428	-0.46875	-0.29981	-0.70313	-0.1875	-0.4834	-0.12109	0	0	0	0	0	0	0	0	0
									-1.02	-0.37793	-0.34375	-0.455078	-0.31836	-0.41309	-0.76564	-0.20509	-0.64161	-0.14943	0	0	0	0	0	0	0	0	0
									-0.919998	-0.453138	-0.935547	-1.22267	-0.31055	-0.70703	-0.5791	-0.56836	-1.19824	-1.14551	0	0	0	0	0	0	0	0	0
									-0.82	-1.05762	-0.613281	-0.219727	-1.45508	-1.32617	-0.42188	-0.34376	0.095696	-1.0918	0	0	0	0	0	0	0	0	0
									-0.720001	0.180664	-0.769531	-0.234375	-0.13672	-0.29883	-0.33	-0.61906	-0.54875	-0.54582	0	0	0	0	0	0	0	0	0
									-0.619999	-0.651286	-0.708984	-0.422771	-0.16895	0.104492	-3.41113	-6.41602	-4.18848	1.08984	0	0	0	0	0	0	0	0	0
									-0.52	-1.01563	-2.22266	-3.95117	0.849609	0.564453	-24.1672	-64.0129	-52.0373	-58.8244	0	0	0	0	0	0	0	0	0
									-0.419998	-4.92988	-8.89258	-18.3557	-7.14063	-21.6445	-33.0713	-96.8906	-80.3398	-186.624	0	0	0	0	0	0	0	0	0
									-0.32	-5.18945	-11.167	-22.0947	-12.2344	-45.1631	-5.41791	-20.7656	-18.5976	-143.683	0	0	0	0	0	0	0	0	0
									-0.220001	-0.668945	-1.4834	-2.9668	-2.74805	-19.6445	7.00979	18.2139	13.7041	3.88967	0	0	0	0	0	0	0	0	0
									-0.119999	1.12991	1.5293	4.72561	2.5	5.48242	8.86816	22.0654	17.6689	44.4678	0	0	0	0	0	0	0	0	0
									-0.0200005	1.56738	2.06641	5.50195	3.71875	10.3105	8.05173	20.1836	15.9228	42.6386	0	0	0	0	0	0	0	0	0
									0.0800018	1.91111	2.0625	4.99021	2.94434	9.50586	6.97656	17.3428	14.457	37.9277	-0.4301	-0.3905	0.722	3.108	3.641	6.478	5.867	3.173	0.1832
									0.18	1.11523	1.56836	3.63574	2.24512	8.71094	6.86913	15.7627	13.2851	34.1045	-0.391306	-0.312926	0.877072	3.34051	3.95088	6.94238	6.48561	4.09925	1.41597
									0.279999	0.453125	1.32422	3.56934	2.6123	7.89355	6.62402	14.4502	12.5908	31.3604	-0.353199	-0.236764	1.02919	3.56838	4.25429	7.39628	7.08917	4.99968	2.61005
									0.380001	0.765624	0.97168	3.53613	2.71387	7.42383	6.79395	14.3701	12.7471	29.4355	-0.315766	-0.161986	1.17841	3.7917	4.55137	7.8399	7.67799	5.87496	3.76657
									0.48	1.06934	0.867188	3.67773	3.36133	7.38477	6.35253	12.8867	12.1543	27.2812	-0.278998	-0.0885638	1.32479	4.01057	4.84228	8.27349	8.25246	6.72581	4.88676
									0.580002	1.08398	1.21973	2.88671	3.05273	6.74707	6.6582	12.6758	12.3242	25.7002	-0.242881	-0.0164784	1.46838	4.22508	5.12712	8.69729	8.81295	7.55295	5.97179
									0.68	0.90918	0.933594	2.59473	3.26172	6.81738	6.84082	12.0283	11.8398	24.1328	-0.207404	0.0543001	1.60923	4.43531	5.40604	9.1115	9.35976	8.35698	7.02268
									0.779999	0.59668	0.548828	2.40137	2.97754	6.69824	7.03222	11.8281	11.8574	23.5566	-0.172557	0.12379	1.74739	4.64134	5.67913	9.51636	9.89325	9.13861	8.0406
									0.880001	0.888669	1.23438	2.7041	3.64746	7.10254	7.46289	11.7129	12.1172	22.8545	-0.138326	0.192017	1.88293	4.84326	5.94653	9.91206	10.4137	9.89839	9.0265
									0.98	1.06641	1.30469	3.09668	4.10352	6.96875	7.34669	11.5059	12.167	21.8516	-0.104703	0.259007	2.01587	5.04116	6.20838	10.2988	10.9215	10.637	9.98142
									1.08	0.76075	1.09082	2.94044	4.10352	6.94824	8.13281	11.8135	12.7217	21.3906	-0.0716746	0.324778	2.14629	5.2351	6.46476	10.6768	11.4169	11.355	10.9064
									1.18	1.12695	1.56543	2.98047	4.44727	7.20508	7.75391	11.3389	12.7217	20.3984	-0.0392329	0.389356	2.27422	5.42519	6.7158	11.0463	11.9003	12.0529	11.8022
									1.28	0.581055	0.737305	2.85938	4.45508	7.1582	8.71093	11.6094	12.832	20.9365	-0.00737	0.452759	2.39971	5.61147	6.96161	11.4074	12.3718	12.7314	12.67
									1.38	0.890618	1.38672	3.20702	4.70215	7.50293	8.96777	11.1748	13.1641	20.7041	0.023937	0.515009	2.52282	5.79404	7.2023	11.7604	12.8319	13.3909	13.5104
									1.48	0.97168	1.06738	3.2168	4.98535	7.68164	9.08595	11.5371	13.5176	20.3076	0.0546841	0.576131	2.64357	5.97298	7.43798	12.1053	13.2808	14.0321	14.3244
									1.58	0.752947	1.37695	3.38771	5.37891	8.26172	9.81543	12.4385	14.4863	20.834	0.0848874	0.63614	2.76203	6.14834	7.66874	12.4425	13.7187	14.6553	15.1129
									1.68	1.10449	1.90527	4.0791	5.69238	8.61523	10.165	12.4678	14.3047	20.7695	0.114554	0.695061	2.87822	6.3202	7.8947	12.7721	14.1459	15.2612	15.8766
									1.78	1.48242	1.56348	3.79199	5.85254	8.79395	10.8428	12.6113	14.4346	20.7588	0.143695	0.752909	2.9922	6.48864	8.11595	13.0942	14.5627	15.8502	16.6164
									1.88	1.01855	1.59473	3.81543	5.92969	8.99316	11.0215	13.1494	15.1572	20.8779	0.172321	0.809706	3.10401	6.65371	8.33259	13.409	14.9694	16.4227	17.3328
									1.98	0.748047	1.65039	4.28223	6.52441	8.93359	11.0742	13.5088	15.6924	21.2148	0.200438	0.865473	3.21369	6.8155	8.54472	13.7167	15.3661	16.9792	18.0267
									2.08	1.08594	2.0127	4.91895	6.70898	9.60938	12.0566	13.8789	16.0615	21.5205	0.228058	0.920225	3.32128	6.97405	8.75242	14.0174	15.7532	17.5202	18.6989
									2.18	1.22266	2.40527	4.87988	6.67969	10.1553	12.4756	14.0098	16.3408	21.6836	0.255187	0.973985	3.42682	7.12945	8.95581	14.3114	16.1309	18.0461	19.3499
									2.28	1.15234	2.40625	4.59766	6.89453	10.3164	12.9414	14.6846	17.4443	22.1426	0.281836	1.02677	3.53034	7.28175	9.15495	14.5987	16.4993	18.5574	19.9805
									2.38	1.43457	2.1084	5.18066	7.56348	10.6357	12.9961	15.1904	17.5449	22.5068	0.308013	1.07859	3.6319	7.431	9.34994	14.8795	16.8588	19.0544	20.5913
									2.48	1.6582	2.16699	5.17871	8.36328	10.7197	13.2041	15.4424	18.1572	22.8437	0.333725	1.12947	3.73152	7.57728	9.54088	15.154	17.2095	19.5375	21.1828
									2.58	1.34082	2.31934	5.09082	8.44824	11.459	14.0186	15.7793	18.667	22.5527	0.358983	1.17942	3.82924	7.72065	9.72783	15.4222	17.5516	20.0071	21.7558
									2.68	1.51758	2.35938	5.28711	8.39941	11.6338	14.4678	16.042	19.166	23.3145	0.383792	1.22847	3.92509	7.86115	9.9109	15.6844	17.8854	20.4636	22.3108
									2.78	1.70703	2.5	5.73242	8.80371	11.8486	14.7012	16.791	19.2002	23.501	0.408161	1.27663	4.01912	7.99885	10.0901	15.9407	18.2111	20.9074	22.8484
									2.88	1.48047	2.60645	5.69922	9.37598	12.1396	14.998	17.1943	19.792	24.0811	0.432099	1.32391	4.11136	8.1338	10.2656	16.1912	18.5288	21.3388	23.369
									2.98	1.86621	3.12695	6.17676	9.47168	12.3916	15.1006	17.5273	20.4522	24.6143	0.455612	1.37034	4.20184	8.26607	10.4375	16.436	18.8388	21.7582	23.8733
									3.08	1.89844	3.12305	6.05957	9.73633	12.7246	15.9443	17.376	20.5273	24.8721	0.478709	1.41592	4.2906	8.39569	10.6058	16.6752	19.1413	22.1658	24.3618
									3.18	1.96973	3.33105	6.25879	10.0332	13.1709	16.2676	17.7461	20.7402	24.7383	0.501396	1.46067	4.37767	8.52273	10.7706	16.9091	19.4363	22.5621	24.8348
									3.28	2.03125	2.81934	6.63184	10.373	13.6182	16.4619	18.4229	21.2695	24.8721	0.523681	1.50461	4.46307	8.64723	10.9319	17.1377	19.7242	22.9474	25.2931
									3.38	2.18165	3.21484	6.54688	10.4824	13.0918	17.124	19.0391	21.9502	25.5928	0.545572	1.54775	4.54685	8.76925	11.0899	17.3611	20.005	23.3218	25.7369
									3.48	2.39551	3.47266	7.20313	10.874	13.7568	17.0527	19.0371	22.376	26.1406	0.567073	1.59011	4.62903	8.88884	11.2445	17.5795	20.279	23.6859	26.1668
									3.58	1.72755	3.47656	7.05958	10.8887	13.7979	17.8838	19.4277	22.9541	26.6787	0.588195	1.63169	4.70965	9.00604	11.396	17.7929	20.5464	24.0398	26.5832
									3.68	1.99805	3.79688	7.47266	11.4619	14.5762	18.167	19.9287	22.6777	26.3428	0.608941	1.67252	4.78873	9.12091	11.5443	18.0015	20.8072	24.3837	26.9865
									3.78	2.0127	3.61523	7.10449	11.4316	14.5137	18.6562	20.0137	23.0078	26.7275	0.62932	1.71261	4.8663	9.23348	11.6895	18.2054	21.0616	24.7182	27.3772
									3.88	2.24022	3.28027	7.31151	11.4639	14.2373	18.1357	20.2734	23.3486	26.5723	0.649338	1.75197	4.94239	9.34381	11.8317	18.4047	21.3099	25.0432	27.7555
									3.98	1.77246	3.64648	7.11719	11.4082	14.502	18.5684	20.2988	23.7236	26.9795	0.669001	1.79062	5.01703	9.45194	11.971	18.5994	21.5521	25.3592	28.122
									4.08	1.92872	3.40527	7.17775	11.7666	14.958	19.1211	20.8984	24.2236	27.7178	0.688316	1.82856	5.09026	9.55791	12.1073	18.7898	21.7884	25.6664	28.4769
									4.18	2.10254	3.79883	7.74219	12.2881	15.5	19.6279	21.2871	24.4902	27.9287	0.707288	1.86582	5.16208	9.66177	12.2408	18.9759	22.0189	25.965	28.8207
									4.28	2.2041	3.75098	7.70801	12.7051	15.9395	19.6348	21.3496	24.5859	28.2988	0.725923	1.9024	5.23254	9.76355	12.3715	19.1577	22.2438	26.2553	29.1538
									4.38	1.74609	3.41113	7.37207	12.3496	15.7832	19.4951	21.4648	24.8613	28.252	0.744229	1.93831	5.30165	9.86331	12.4995	19.3355	22.4633	26.5375	29.4763
									4.48	2.01953	3.50293	7.74414	12.2715	15.3965	19.5362	21.2393	24.6563	28.0684	0.76221	1.97357	5.36945	9.96107	12.6248	19.5092	22.6774	26.8118	29.7887
									4.58	1.59476	3.27441	6.81546	12.3721	15.1855	20.499	22.1016	25.8486	28.8848	0.779873	2.00819	5.43595	10.0569	12.7475	19.679	22.8862	27.0784	30.0913
									4.68	2.2666	4.02148	7.91797	13.0781	16.042	20.3936	22.1465	25.6807	28.626	0.797222	2.04218	5.50119	10.1508	12.8676	19.845	23.09	27.3376	30.3844
									4.78	1.74316	3.70703	8.02246	13.0527	16.375	20.7275	22.7158	25.6465	29.3818	0.814264	2.07556	5.56518	10.2428	12.9853	20.0072	23.2888	27.5896	30.6683
									4.88	2.12305	3.78418	8.44922	13.0703	16.7715	20.9902	22.8516	26.1855	29.5791	0.831004	2.10832	5.62796	10.333	13.1005	20.1657	23.4828	27.8345	30.9432
									4.98	2.20508	3.91797	8.26758	12.8184	16.7832	21.3711	22.9063	26.5254	29.665	0.847447	2.1405	5.68953	10.4214	13.2133	20.3207	23.672	28.0726	31.2095
									5.08	2.02832	4.10645	8.05176	13.0459	16.6758	21.5127	23.252	26.8984	29.5947	0.863599	2.17208	5.74994	10.508	13.3237	20.4722	23.8566	28.3041	31.4675
									5.18	1.99707	4.05273	8.39551	13.6201	16.8564	21.5508	23.3711	26.5137	29.7246	0.879464	2.2031	5.80919	10.593	13.4319	20.6202	24.0368	28.5291	31.7173
									5.28	1.4375	3.95703	8.36914	13.376	16.7246	21.5205	23.7607	27.2793	30.3623	0.895048	2.23355	5.86732	10.6762	13.5378	20.7649	24.2125	28.7479	31.9593
									5.38	2.16601	3.86523	8.68066	13.7246	17.167	21.5723	24.1299	27.334	30.5127	0.910357	2.26344	5.92433	10.7577	13.6414	20.9063	24.384	28.9605	32.1937
									5.48	1.97266	4.33105	8.59961	13.6484	17.001	22.0928	24.0537	27.3799	30.3613	0.925393	2.2928	5.98026	10.8376	13.743	21.0445	24.5512	29.1672	32.4207
									5.58	1.90918	3.99023	8.15625	13.6016	17.2129	22.6768	23.9902	27.6211	30.3652	0.940164	2.32162	6.03513	10.916	13.8424	21.1796	24.7144	29.3681	32.6406
									5.68	1.94727	4.0918	8.74023	13.6553	17.707	22.8154	24.5947	27.791	30.5352	0.954672	2.34991	6.08894	10.9927	13.9397	21.3117	24.8736	29.5634	32.8536
									5.78	1.95605	3.92578	8.7998	13.7559	17.8828	22.8818	25.1816	28.4756	31.5	0.968923	2.37769	6.14174	11.068	14.035	21.4407	25.029	29.7533	33.0599
									5.88	2.60447	4.64551	9.12986	14.5078	18.124	22.2549	24.7275	28.5713	31.2139	0.982922	2.40497	6.19352	11.1417	14.1284	21.5669	25.1805	29.9378	33.2597
									5.98	2.06836	4.33887	8.80176	14.1094	17.583	22.4365	25.3379	28.7099	31.6689	0.996672	2.43175	6.24432	11.214	14.2197	21.6902	25.3284	30.1173	33.4532
									6.08	2.36034	4.58789	8.91405	14.2881	18.1602	22.8398	24.9609	28.5215	31.3662	1.01018	2.45805	6.29415	11.2848	14.3092	21.8107	25.4726	30.2917	33.6407
									6.18	2.11621	4.35254	8.83887	13.9424	18.2119	23.4483	25.3457	28.7627	31.666	1.02345	2.48387	6.34304	11.3542	14.3968	21.9284	25.6134	30.4612	33.8222
									6.28	1.95703	4.41211	8.87988	14.3906	18.2324	24.1416	25.5615	29.2314	31.918	1.03648	2.50922	6.39098	11.4223	14.4826	22.0435	25.7507	30.626	33.9981
									6.38	2.5	4.41504	9.22168	14.833	18.3955	23.4355	25.582	29.4424	32.251	1.04928	2.5341	6.43802	11.4889	14.5666	22.1561	25.8846	30.7863	34.1684
									6.48	2.44336	4.39258	9.37012	14.6104	18.4512	23.5469	26.0781	29.6601	32.4883	1.06185	2.55854	6.48416	11.5543	14.6489	22.266	26.0153	30.942	34.3334
									6.58	2.70214	4.27539	9.08202	14.667	18.8516	23.9238	25.7959	29.584	32.1641	1.07421	2.58253	6.52942	11.6183	14.7294	22.3735	26.1428	31.0934	34.4932
									6.68	1.96777	4.23633	8.92285	14.417	18.8867	24.0098	26.583	29.5938	32.4893	1.08634	2.60609	6.57382	11.6811	14.8083	22.4786	26.2672	31.2406	34.648
									6.78	1.9873	4.55762	8.93457	14.7246	18.5332	24.3525	26.6172	29.9658	32.7295	1.09826	2.62922	6.61737	11.7426	14.8855	22.5812	26.3886	31.3836	34.7979
									6.88	2.1582	4.71875	9.23632	15.0146	19.0322	23.7539	26.0547	30.0576	32.6719	1.10996	2.65192	6.66009	11.8029	14.9611	22.6816	26.507	31.5227	34.9431
									6.98	2.33105	4.8457	9.24414	14.8574	18.9658	24.3359	26.7969	30.539	33.5713	1.12146	2.67422	6.702	11.8619	15.0351	22.7797	26.6225	31.6579	35.0837
									7.08	2.31834	5.24121	8.99803	15.1123	19.1426	24.2832	26.6299	30.1338	32.7764	1.13276	2.69611	6.74311	11.9198	15.1076	22.8756	26.7352	31.7893	35.22
									7.18	2.08789	4.17676	8.96289	15.207	19.0889	24.9863	26.8896	30.4375	33.2207	1.14385	2.7176	6.78344	11.9766	15.1786	22.9693	26.8452	31.9171	35.3519
									7.28	2.49023	4.22559	9.3623	15.0498	19.2666	25.2168	26.6289	30.3838	33.4541	1.15475	2.7387	6.82299	12.0322	15.2481	23.0609	26.9525	32.0413	35.4797
									7.38	2.49804	4.71582	9.39355	15.1729	19.127	24.6162	26.9189	30.4854	33.4658	1.16546	2.75942	6.8618	12.0867	15.3162	23.1504	27.0571	32.162	35.6035
									7.48	2.27051	4.97852	8.81348	15.0889	19.3008	24.792	26.9922	30.7842	33.4951	1.17597	2.77976	6.89986	12.1401	15.3828	23.2379	27.1592	32.2794	35.7234
									7.58	2.12598	4.91113	8.94922	15.1924	19.3135	25.1494	27.5352	30.8682	33.7168	1.1863	2.79974	6.9372	12.1925	15.448	23.3234	27.2588	32.3934	35.8395
									7.68	2.52246	4.28418	9.43359	15.5938	19.3242	25.293	27.6904	30.8633	33.7998	1.19645	2.81935	6.97382	12.2438	15.5119	23.407	27.356	32.5043	35.952
									7.78	2.31836	4.42773	9.51855	15.0283	19.4805	25.4287	27.9482	31.3877	33.9863	1.20641	2.8386	7.00975	12.2941	15.5745	23.4887	27.4509	32.6122	36.0609
									7.88	2.39551	4.78711	9.64941	14.9697	19.1582	25.7246	27.9688	31.1289	34.1396	1.2162	2.8575	7.045	12.3433	15.6357	23.5685	27.5434	32.7169	36.1664
									7.98	2.28516	4.95117	9.33691	15.1953	19.5117	25.3418	27.8301	31.1787	34.1836	1.22582	2.87606	7.07957	12.3916	15.6957	23.6465	27.6336	32.8188	36.2686
									8.08	1.8291	5.00586	9.20117	15.4053	19.6113	25.4023	27.6406	31.0518	34.334	1.23526	2.89429	7.11348	12.439	15.7544	23.7228	27.7217	32.9178	36.3676
									8.18	2.36035	4.5957	9.31543	15	19.8164	26.1836	28.1367	31.9424	34.5176	1.24454	2.91218	7.14675	12.4854	15.812	23.7974	27.8076	33.0141	36.4635
									8.28	2.57227	4.92578	9.89551	14.9609	19.7871	26.1504	28.2939	32.29	34.7734	1.25365	2.92974	7.17938	12.5308	15.8683	23.8702	27.8914	33.1077	36.5564
									8.38	2.64843	4.98535	9.58495	15.1533	20.0771	25.7324	28.3018	31.8242	34.3672	1.26261	2.94699	7.21139	12.5754	15.9234	23.9415	27.9732	33.1987	36.6463
									8.48	2.35938	4.65137	9.66602	15.0127	19.8008	25.832	28.6445	31.8994	34.7969	1.2714	2.96393	7.24279	12.6191	15.9774	24.0111	28.053	33.2871	36.7334
									8.58	2.2168	4.40332	9.45313	15.4268	19.9219	26.1426	28.6436	31.8896	34.9717	1.28004	2.98055	7.2736	12.6619	16.0302	24.0791	28.1308	33.3731	36.8178
									8.68	2.40039	4.81348	9.60742	15.4834	20.248	26.0117	28.7891	31.8945	34.8584	1.28852	2.99688	7.30381	12.7038	16.082	24.1456	28.2068	33.4566	36.8996
									8.78	2.21484	4.47949	9.42871	15.6182	19.8428	26.3457	28.8965	32.2012	34.5947	1.29686	3.0129	7.33345	12.7449	16.1327	24.2106	28.2809	33.5379	36.9787
									8.88	2.69433	4.88477	9.67578	15.6543	19.916	26.1475	29.1084	32.6992	35.1709	1.30504	3.02864	7.36253	12.7852	16.1823	24.2741	28.3531	33.6168	37.0554
									8.98	2.69629	4.71484	9.56836	15.5156	20.3037	26.6514	29.4189	33.0283	35.1152	1.31308	3.04409	7.39105	12.8247	16.2309	24.3362	28.4237	33.6936	37.1297
									9.08	2.59081	5.30469	10.0185	15.5967	20.3906	26.6504	28.9502	32.5107	34.9287	1.32098	3.05926	7.41903	12.8634	16.2785	24.3969	28.4925	33.7682	37.2016
									9.18	2.46387	4.60254	9.73438	15.3301	20.1514	26.3877	29.1914	32.6269	35.0996	1.32874	3.07416	7.44647	12.9013	16.3251	24.4562	28.5596	33.8407	37.2713
									9.28	2.79883	4.55957	9.75977	15.6543	20.2676	26.0371	29.0664	32.4346	34.7598	1.33636	3.08878	7.47339	12.9385	16.3707	24.5142	28.6251	33.9113	37.3388
									9.38	2.41602	4.65918	9.26855	15.4414	19.6611	26.3125	29.3477	32.6621	35.1319	1.34385	3.10314	7.4998	12.9749	16.4153	24.5708	28.689	33.9798	37.4042
									9.48	2.3516	4.76758	9.51078	15.7852	20.0957	27.0664	29.4404	33.332	35.5264	1.3512	3.11723	7.5257	13.0106	16.4591	24.6262	28.7513	34.0464	37.4675
									9.58	2.31934	5.47656	10.0273	16.3936	20.29	26.918	29.9219	32.9629	35.8301	1.35843	3.13108	7.55111	13.0456	16.5019	24.6803	28.8121	34.1112	37.5288
									9.68	2.74121	5.45703	10.0498	16.0791	20.834	27.0996	30.0498	33.5185	36.2285	1.36552	3.14467	7.57604	13.0799	16.5438	24.7333	28.8715	34.1742	37.5882
									9.78	3.06445	5.33203	10.1152	15.9063	20.6982	26.834	29.8574	33.1836	35.9639	1.37249	3.15801	7.60049	13.1135	16.5849	24.785	28.9293	34.2354	37.6457
									9.88	2.69727	4.86328	9.31836	15.8184	20.418	26.9854	29.5117	33.5225	35.3262	1.37934	3.17111	7.62448	13.1464	16.6251	24.8355	28.9858	34.2949	37.7014
									9.98	2.6045	4.92578	9.63478	15.9727	20.2471	27.1758	29.4746	33.4795	35.5293	1.38606	3.18397	7.64801	13.1787	16.6645	24.8849	29.0409	34.3527	37.7554
									10.08	2.60938	4.69922	9.96289	16.1836	20.4473	26.9785	29.7354	33.0752	35.7461	1.39267	3.1966	7.67109	13.2104	16.703	24.9332	29.0947	34.4089	37.8077
									10.18	2.25391	4.76758	9.56543	15.7754	20.0352	27.3135	30.0459	33.5752	36.5439	1.39915	3.209	7.69373	13.2414	16.7408	24.9804	29.1471	34.4636	37.8583
									10.28	2.5332	4.81738	10.1611	16.1289	20.5195	27.1553	30.0322	33.8291	36.7461	1.40553	3.22117	7.71594	13.2717	16.7777	25.0265	29.1983	34.5167	37.9074
									10.38	2.47949	4.87695	10.0537	15.9727	20.3506	27.2549	30.1055	34.0068	36.9326	1.41179	3.23312	7.73772	13.3015	16.8139	25.0716	29.2482	34.5684	37.9549
									10.48	3.08494	5.30566	10.0136	16.1064	21.1123	27.417	29.6484	34.0449	36.582	1.41794	3.24486	7.75909	13.3307	16.8493	25.1156	29.2969	34.6186	38.0009
									10.58	2.36914	5.05664	9.96484	15.9951	20.6104	27.4912	29.8896	33.8623	36.5791	1.42398	3.25638	7.78006	13.3593	16.884	25.1587	29.3444	34.6674	38.0455
									10.68	2.86426	4.87891	9.90332	16.1191	20.8477	27.2627	30.2627	33.5879	36.4473	1.42991	3.2677	7.80062	13.3874	16.918	25.2008	29.3908	34.7149	38.0886
									10.78	2.40723	4.89941	9.83691	16.2197	20.3848	27.4893	30.4463	34.1279	36.2236	1.43574	3.2788	7.82079	13.4148	16.9513	25.2419	29.436	34.761	38.1304
									10.88	2.55859	5.11133	10.1504	16.0918	20.7715	27.4131	30.1914	34.4443	36.8398	1.44146	3.28971	7.84058	13.4418	16.9838	25.2822	29.4802	34.8058	38.1709
									10.98	2.5117	4.91211	9.8115	16.0713	20.9453	27.3447	29.7783	34.1904	36.2471	1.44709	3.30042	7.85999	13.4681	17.0157	25.3215	29.5232	34.8494	38.2101
									11.08	2.46387	4.625	9.6123	15.9463	20.6719	27.415	30.0381	33.751	36.3955	1.45261	3.31093	7.87903	13.494	17.047	25.3599	29.5652	34.8918	38.2481
									11.18	2.09473	4.70508	9.74609	16.085	20.875	27.5459	30.293	34.04	36.8096	1.45804	3.32125	7.89771	13.5194	17.0775	25.3974	29.6062	34.933	38.2849
									11.28	2.59277	5.19727	10.1162	15.9951	20.9639	27.1563	30.3252	34.1631	36.5215	1.46337	3.33138	7.91603	13.5442	17.1075	25.4341	29.6462	34.973	38.3206
									11.38	2.49902	5.07813	9.7168	15.9141	20.6504	27.8398	30.7754	34.5996	37.2207	1.4686	3.34133	7.934	13.5685	17.1368	25.47	29.6852	35.0119	38.3551
									11.48	2.85152	5.44043	10.2627	16.3145	21.0645	27.2022	30.3154	34.1055	36.708	1.47374	3.3511	7.95163	13.5924	17.1655	25.505	29.7232	35.0497	38.3885
									11.58	1.82324	4.37891	9.62793	16.1162	20.4658	27.4082	30.6289	34.1768	36.7256	1.47879	3.3607	7.96892	13.6158	17.1936	25.5393	29.7603	35.0865	38.4209
									11.68	2.47461	4.17676	9.80273	15.7803	20.876	27.1807	30.7549	33.9268	36.792	1.48376	3.37011	7.98589	13.6387	17.2211	25.5728	29.7966	35.1223	38.4523
									11.78	2.1582	4.38379	9.72168	15.8281	20.7227	26.8047	30.3633	34.7393	37.2578	1.48863	3.37936	8.00253	13.6612	17.2481	25.6055	29.8319	35.157	38.4827
									11.88	2.44629	4.91113	9.82715	16.2695	20.4268	27.4814	31.0635	35.2314	37.5693	1.49342	3.38844	8.01885	13.6832	17.2745	25.6375	29.8664	35.1908	38.5121
									11.98	2.83492	5.43262	10.0214	16.4736	21.4883	27.8682	30.3076	34.8399	36.7881	1.49812	3.39735	8.03487	13.7048	17.3003	25.6688	29.9	35.2237	38.5406
									12.08	2.40137	4.51855	9.81348	16.1484	20.9023	27.2783	30.3682	34.5039	36.8848	1.50274	3.4061	8.05057	13.7259	17.3256	25.6993	29.9328	35.2556	38.5682
									12.18	1.81152	4.54492	9.64746	16.0439	20.9424	27.4141	30.3408	34.6211	37.2842	1.50728	3.4147	8.06598	13.7466	17.3504	25.7292	29.9648	35.2866	38.5949
									12.28	2.23633	4.86621	9.5332	16.1982	20.5957	27.7246	30.9365	34.8555	37.4092	1.51173	3.42313	8.0811	13.7669	17.3746	25.7584	29.9961	35.3168	38.6208
									12.38	2.45996	4.90137	9.7666	16.5068	21.0537	28.3711	31.0508	35.4619	37.5146	1.51611	3.43142	8.09592	13.7868	17.3984	25.7869	30.0266	35.3461	38.6459
									12.48	3.11323	5.07422	10.3798	16.2646	21.334	27.7256	30.5039	34.5625	37.0322	1.52041	3.43955	8.11047	13.8063	17.4216	25.8148	30.0563	35.3746	38.6702
									12.58	1.96777	4.26758	9.54883	15.8193	20.6787	27.7051	30.6035	34.9873	37.4277	1.52464	3.44753	8.12473	13.8255	17.4444	25.8421	30.0853	35.4023	38.6938
									12.68	2.22852	4.76074	9.78613	16.373	20.9766	27.8682	30.5908	34.8721	37.5137	1.52879	3.45537	8.13873	13.8442	17.4667	25.8687	30.1136	35.4293	38.7165
									12.78	2.26953	4.69629	10.0898	16.3643	20.5459	27.4317	30.2989	34.8535	37.0371	1.53286	3.46307	8.15246	13.8626	17.4885	25.8948	30.1412	35.4555	38.7386
									12.88	2.38086	4.64063	9.56055	15.7832	20.7871	28.4219	31.2578	35.4043	37.9824	1.53686	3.47063	8.16592	13.8806	17.5099	25.9202	30.1681	35.4809	38.76
									12.98	2.87397	5.65234	10.3212	16.5313	21.6855	27.7852	30.6807	34.7207	37.6807	1.5408	3.47805	8.17913	13.8982	17.5308	25.9451	30.1944	35.5057	38.7807
									13.08	2.12012	4.97656	9.80469	16.1152	20.7578	27.7676	30.7334	34.9854	37.5313	1.54466	3.48534	8.19209	13.9155	17.5513	25.9694	30.2201	35.5297	38.8008
									13.18	2.3877	4.58301	10.1104	16.0762	20.7832	27.8437	31.1436	34.9687	38.0557	1.54845	3.49249	8.2048	13.9324	17.5714	25.9932	30.2451	35.5531	38.8202
									13.28	2.57324	5.1543	10.3984	16.7344	21.0596	28.085	31.2559	35.0361	37.7441	1.55218	3.49951	8.21727	13.949	17.5911	26.0164	30.2695	35.5758	38.839
									13.38	2.49121	4.87402	9.89453	16.4473	20.9043	28.6562	31.1543	35.6006	37.7949	1.55584	3.50641	8.2295	13.9653	17.6103	26.0391	30.2933	35.5979	38.8573
									13.48	2.78513	5.47559	10.1172	16.3418	21.252	28.292	30.6777	34.8301	37.71	1.55944	3.51318	8.2415	13.9812	17.6291	26.0613	30.3165	35.6194	38.8749
									13.58	2.33105	4.80273	10.1631	16.1074	21.0303	28.373	30.9219	35.0107	37.7939	1.56297	3.51982	8.25327	13.9969	17.6476	26.083	30.3392	35.6403	38.892
									13.68	2.5293	4.67285	10.1865	16.541	20.9365	27.9121	31.1367	35.1152	37.8877	1.56644	3.52635	8.26481	14.0122	17.6657	26.1042	30.3613	35.6606	38.9086
									13.78	2.52246	4.95996	10.0645	16.3379	20.7656	27.6162	30.8809	34.9502	37.876	1.56985	3.53276	8.27614	14.0272	17.6833	26.1249	30.3829	35.6803	38.9246
									13.88	2.23145	4.94043	9.91504	16.2773	20.9043	28.3106	31.3965	35.2793	37.7852	1.5732	3.53905	8.28725	14.0419	17.7007	26.1452	30.4039	35.6995	38.9402
									13.98	2.61329	4.83203	10.3379	16.0918	21.083	28.376	31.3535	35.4941	38.0264	1.57649	3.54523	8.29815	14.0563	17.7176	26.165	30.4245	35.7182	38.9552
									14.08	2.65234	5.35059	10.1719	16.4355	21.4043	28.0772	31.126	34.9053	37.9238	1.57972	3.55129	8.30884	14.0705	17.7342	26.1843	30.4445	35.7363	38.9698
									14.18	2.15918	4.58984	9.88965	15.6396	21.0762	28.1504	31.4004	35.5889	38.1728	1.58289	3.55725	8.31932	14.0843	17.7505	26.2032	30.464	35.7539	38.9839
									14.28	2.30664	4.99316	9.82715	15.9238	20.8408	27.8574	31.2891	35.46	37.8135	1.586	3.56309	8.32961	14.0979	17.7664	26.2217	30.4831	35.771	38.9976
									14.38	2.23145	4.77539	10	15.8447	20.7637	28.2842	31.3877	35.8369	37.9853	1.58907	3.56883	8.3397	14.1112	17.782	26.2397	30.5017	35.7877	39.0109
									14.48	2.42869	4.91113	10.2011	16.4893	21.0635	28.041	30.7158	35.2676	37.6621	1.59207	3.57447	8.3496	14.1242	17.7973	26.2574	30.5199	35.8039	39.0237
									14.58	2.24219	4.4707	9.6875	15.959	20.6201	28.3203	31.2979	35.3672	38.3984	1.59503	3.58	8.35931	14.137	17.8122	26.2747	30.5376	35.8196	39.0361
									14.68	2.29395	4.88184	10.248	16.1504	21.1807	28.0986	31.3164	35.3594	38.3252	1.59793	3.58544	8.36883	14.1495	17.8268	26.2915	30.5548	35.8349	39.0482
									14.78	2.21582	4.77441	10.0605	16.2412	20.3623	28.1836	31.7207	35.581	38.5351	1.60078	3.59077	8.37817	14.1618	17.8412	26.308	30.5717	35.8498	39.0598
									14.88	2.58594	5.26367	10.1406	16.2979	21.3418	28.0752	31.1728	35.6172	38.0137	1.60358	3.59601	8.38734	14.1738	17.8552	26.3241	30.5881	35.8642	39.0711
									14.98	2.20898	4.89746	9.77441	16.4072	20.8516	28.5967	31.4268	35.415	37.9395	1.60633	3.60115	8.39633	14.1856	17.8689	26.3399	30.6042	35.8783	39.082
									15.08	2.45996	4.83691	9.91504	16.2705	21.001	28.3848	31.1709	35.2656	37.9688	1.60903	3.6062	8.40515	14.1972	17.8824	26.3553	30.6198	35.8919	39.0926
									15.18	1.91602	4.18555	9.76563	16.1855	20.9307	28.5703	31.5303	35.8613	38.6104	1.61168	3.61116	8.4138	14.2085	17.8956	26.3703	30.6351	35.9052	39.1029
									15.28	2.84473	4.9248	10.2686	16.3525	21.2979	28.7627	32.0967	36.2432	38.9863	1.61429	3.61602	8.42228	14.2196	17.9085	26.385	30.65	35.9181	39.1128
									15.38	2.91895	5.49609	10.3242	16.0938	21.5879	28.6719	31.626	36.0947	38.9287	1.61685	3.6208	8.43061	14.2305	17.9211	26.3994	30.6645	35.9307	39.1225
									15.48	2.53318	5.11719	10.333	16.1113	21.1572	28.4473	31.2647	35.3926	38.0938	1.61937	3.62549	8.43877	14.2411	17.9335	26.4134	30.6787	35.9429	39.1318
									15.58	2.30762	4.82813	9.92773	15.8086	20.8643	28.6943	31.6563	35.8867	38.3174	1.62184	3.6301	8.44678	14.2516	17.9456	26.4271	30.6926	35.9547	39.1408
									15.68	2.8584	5.18262	10.3691	16.5332	20.9814	28.8887	31.9463	36.2637	38.4961	1.62426	3.63462	8.45464	14.2618	17.9574	26.4406	30.7061	35.9662	39.1496
									15.78	3.09473	5.00781	10.5752	16.7129	20.8242	28.6494	31.8428	36.3359	38.9238	1.62665	3.63906	8.46235	14.2718	17.969	26.4537	30.7192	35.9775	39.158
									15.88	2.58398	5.20898	10.042	16.0176	21.084	28.3311	31.6602	36.2451	38.6934	1.62899	3.64342	8.46991	14.2817	17.9804	26.4665	30.7321	35.9883	39.1663
									15.98	2.3086	4.97168	10.5762	16.4023	20.8428	28.4385	31.9346	35.9756	38.6016	1.63129	3.64771	8.47733	14.2913	17.9915	26.479	30.7446	35.9989	39.1742
									16.08	2.46484	5.10059	10.3203	16.207	21.3477	27.6602	31.3115	35.3799	37.9277	1.63355	3.65191	8.4846	14.3008	18.0024	26.4913	30.7568	36.0092	39.1819
									16.18	2.17969	4.46973	9.95801	15.9551	20.6563	28.1865	31.6065	35.9082	38.2432	1.63576	3.65604	8.49174	14.31	18.0131	26.5032	30.7688	36.0192	39.1894
									16.28	2.37109	4.7373	9.77344	16.2861	20.8008	28.6406	32.0566	36.2695	38.2695	1.63794	3.66009	8.49874	14.3191	18.0236	26.5149	30.7804	36.029	39.1966
									16.38	2.73633	5.07422	9.98828	16.374	20.7617	28.5576	31.3945	35.7666	38.0537	1.64008	3.66406	8.5056	14.328	18.0338	26.5264	30.7918	36.0384	39.2036
									16.48	2.43558	4.60645	9.55179	15.9463	20.5928	28.9189	32.1806	36.4189	38.5791	1.64219	3.66797	8.51234	14.3367	18.0438	26.5375	30.8028	36.0476	39.2104
									16.58	2.2666	4.9707	10.1416	16.542	21.3223	28.9639	32.1611	36.582	39.2851	1.64425	3.67181	8.51895	14.3452	18.0536	26.5485	30.8137	36.0565	39.2169
									16.68	2.41211	5.14746	10.3418	16.5166	21.4199	28.711	31.7422	36.3369	38.418	1.64628	3.67557	8.52543	14.3536	18.0632	26.5591	30.8242	36.0652	39.2233
									16.78	2.33789	5.07324	9.66016	16.293	20.6094	29.0176	32.3965	36.7109	39.1181	1.64828	3.67927	8.53179	14.3618	18.0726	26.5696	30.8345	36.0737	39.2294
									16.88	2.49414	5.18945	10.1846	16.4248	21.0762	28.5361	31.7666	36.3428	38.6162	1.65023	3.6829	8.53803	14.3698	18.0818	26.5798	30.8445	36.0819	39.2354
									16.98	2.12598	4.47168	9.91504	15.9775	20.4092	28.6611	32.04	36.2422	38.5898	1.65216	3.68646	8.54415	14.3777	18.0909	26.5897	30.8543	36.0898	39.2412
									17.08	2.15332	4.94434	9.94141	15.916	21.0479	28.5811	32.0019	36.2295	38.7031	1.65405	3.68996	8.55015	14.3854	18.0997	26.5995	30.8639	36.0976	39.2468
									17.18	2.13672	4.68555	10.1152	16.6152	20.9092	28.0254	31.5557	35.9522	38.4395	1.6559	3.6934	8.55603	14.393	18.1083	26.609	30.8732	36.1051	39.2522
									17.28	2.1377	4.57031	10.1152	16.249	21.0801	28.6328	31.8203	36.293	38.5547	1.65772	3.69677	8.56181	14.4004	18.1168	26.6183	30.8823	36.1125	39.2574
									17.38	2.60449	4.7832	9.78125	16.2031	21.25	28.3223	31.8311	35.7959	38.7158	1.65951	3.70008	8.56747	14.4077	18.1251	26.6274	30.8912	36.1196	39.2625
									17.48	2.30957	4.4668	9.83789	16.1885	20.751	28.6641	31.6787	36.0293	38.6777	1.66127	3.70333	8.57303	14.4148	18.1332	26.6363	30.8998	36.1265	39.2674
									17.58	2.21387	4.55371	9.78809	15.958	20.7969	28.5293	31.8828	36.1601	38.8994	1.663	3.70652	8.57848	14.4218	18.1411	26.645	30.9083	36.1332	39.2722
									17.68	2.2041	4.87891	10.2041	16.1348	21.0234	28.084	31.6279	36.2314	38.3389	1.6647	3.70966	8.58383	14.4286	18.1489	26.6535	30.9165	36.1398	39.2768
									17.78	2.03711	4.24316	9.49219	16.0205	20.3809	28.2832	31.9365	36.4053	39.1055	1.66636	3.71274	8.58908	14.4353	18.1565	26.6618	30.9246	36.1462	39.2813
									17.88	2.27344	4.06445	9.56348	15.6689	20.7568	28.75	31.582	36.3896	38.6084	1.668	3.71576	8.59422	14.4419	18.164	26.6699	30.9324	36.1523	39.2856
									17.98	2.57519	4.5625	9.97167	16.1211	21	28.4863	31.8457	36.3467	39.168	1.66961	3.71872	8.59927	14.4483	18.1713	26.6778	30.94	36.1583	39.2898
									18.08	2.27148	4.26172	10.1533	16.085	21.1523	28.5293	31.6475	36.4043	38.7588	1.67119	3.72164	8.60422	14.4547	18.1785	26.6856	30.9475	36.1642	39.2939
									18.18	2.27051	4.56348	9.98535	16.1426	20.542	28.7647	31.9004	36.7588	39.1465	1.67274	3.7245	8.60908	14.4608	18.1855	26.6932	30.9548	36.1699	39.2978
									18.28	2.30664	4.375	9.57227	16.0195	20.6299	28.7549	32.0918	36.8691	39.0869	1.67427	3.7273	8.61384	14.4669	18.1923	26.7006	30.9619	36.1754	39.3017
									18.38	2.46191	4.76074	10.208	16.1973	20.6924	27.9658	31.5361	36.3692	38.6807	1.67576	3.73006	8.61851	14.4729	18.199	26.7078	30.9688	36.1808	39.3054
									18.48	2.19828	4.15332	9.32816	16.2715	20.668	28.5185	32.3867	36.8486	39.0664	1.67723	3.73277	8.6231	14.4787	18.2056	26.7149	30.9756	36.186	39.3089
									18.58	2.33398	4.93066	10.248	16.6055	21.1279	29.3271	32.6465	37.1211	39.8135	1.67868	3.73542	8.6276	14.4844	18.2121	26.7218	30.9822	36.1911	39.3124
									18.68	2.99023	5.25391	10.7012	16.7959	21.2266	28.6543	32.0957	36.3926	39.3867	1.6801	3.73803	8.63201	14.49	18.2184	26.7285	30.9886	36.196	39.3158
									18.78	2.31641	4.49707	9.95801	16.1016	20.625	28.6426	32.2432	36.7295	38.9873	1.68149	3.7406	8.63633	14.4955	18.2245	26.7352	30.9949	36.2008	39.319
									18.88	2.57617	4.20313	9.91992	16.1172	20.7227	28.3272	32.125	36.1953	38.9746	1.68286	3.74311	8.64058	14.5008	18.2306	26.7416	31.001	36.2054	39.3222
									18.98	2.08302	4.18457	9.61818	15.9805	20.665	28.7422	32.5273	36.708	39.3496	1.6842	3.74558	8.64474	14.5061	18.2365	26.7479	31.007	36.21	39.3252
									19.08	2.53223	4.28809	9.65625	15.8379	20.8535	28.3535	31.7881	36.7578	39.0908	1.68553	3.74801	8.64883	14.5113	18.2423	26.7541	31.0129	36.2144	39.3282
									19.18	2.47363	4.71387	9.95703	15.9775	20.4736	28.4971	31.9922	36.7363	38.9639	1.68682	3.75039	8.65283	14.5163	18.248	26.7601	31.0186	36.2187	39.331
									19.28	2.28711	4.7793	9.70313	16.1328	20.6416	28.6338	31.9414	36.7227	39.0283	1.6881	3.75272	8.65676	14.5213	18.2535	26.766	31.0241	36.2228	39.3338
									19.38	2.43359	4.63574	9.99805	16.21	20.623	28.8115	32.291	36.9287	39.4023	1.68935	3.75502	8.66062	14.5261	18.259	26.7718	31.0295	36.2269	39.3365
									19.48	2.78906	4.78027	9.47656	16.0039	20.666	28.8291	32.4492	36.7969	39.3105	1.69058	3.75727	8.6644	14.5309	18.2643	26.7774	31.0348	36.2308	39.3391
									19.58	2.48633	4.93359	9.7666	16.1914	20.7432	28.8125	32.3281	37.0117	39.5176	1.69179	3.75948	8.66811	14.5356	18.2695	26.7829	31.04	36.2346	39.3416
									19.68	3.09766	4.79688	10.3145	16.4053	20.5889	28.5781	31.8252	36.7012	39.3145	1.69297	3.76166	8.67175	14.5401	18.2746	26.7883	31.045	36.2383	39.344
									19.78	2.37695	4.5752	9.40039	16.082	20.5889	28.8193	32.1279	37.291	39.3555	1.69414	3.76379	8.67532	14.5446	18.2796	26.7935	31.0499	36.2419	39.3464
									19.88	2.88867	4.94238	10.1328	16.5713	20.9795	28.7002	32.0664	37.0117	39.3838	1.69528	3.76588	8.67882	14.549	18.2845	26.7987	31.0547	36.2454	39.3487
									19.98	2.33301	4.77051	9.65039	15.7803	20.9053	28.7578	32.1836	37.0205	39.4619	1.69641	3.76794	8.68226	14.5533	18.2893	26.8037	31.0594	36.2489	39.3509
									20.08	2.61328	4.57813	10.0811	16.1025	20.7842	28.6904	32.791	36.9336	39.6299	1.69751	3.76996	8.68563	14.5575	18.294	26.8086	31.0639	36.2522	39.3531
									20.18	2.48926	4.71387	9.86328	16.3018	20.833	28.4639	32.5273	36.9209	39.5527	1.6986	3.77194	8.68893	14.5617	18.2986	26.8134	31.0684	36.2554	39.3551
									20.28	2.5293	4.71875	9.96387	15.7822	20.6348	28.5918	32.3906	36.7178	39.0635	1.69967	3.77389	8.69218	14.5657	18.3031	26.8181	31.0727	36.2585	39.3571
									20.38	2.27148	4.7002	9.33105	15.9678	20.6943	28.6758	32.3232	36.4941	39.4658	1.70071	3.7758	8.69536	14.5697	18.3075	26.8226	31.0769	36.2616	39.3591
									20.48	2.51367	4.41797	9.87891	15.9639	20.7197	28.8037	32.6123	36.7891	39.6416	1.70174	3.77767	8.69848	14.5736	18.3118	26.8271	31.0811	36.2646	39.361
									20.58	2.6123	4.5127	9.66113	16.0234	20.8418	28.5059	32.7139	37.3711	39.7725	1.70275	3.77951	8.70154	14.5774	18.3161	26.8315	31.0851	36.2674	39.3628
									20.68	2.3252	4.92969	9.73926	16.2979	20.8418	28.8203	32.7891	37.3164	39.9316	1.70374	3.78132	8.70454	14.5811	18.3202	26.8358	31.089	36.2702	39.3646
									20.78	2.68555	5.04688	10.0381	15.9893	21.1934	28.708	32.5342	36.8584	39.8623	1.70472	3.7831	8.70748	14.5848	18.3242	26.84	31.0929	36.273	39.3663
									20.88	2.62402	4.64355	10.0664	16.3037	20.9238	29.1875	32.5029	36.9355	39.9531	1.70568	3.78484	8.71037	14.5884	18.3282	26.844	31.0966	36.2756	39.368
									20.98	2.81248	5.00977	10.164	16.5801	21.293	28.8633	32.4336	36.8779	39.543	1.70662	3.78655	8.71321	14.5919	18.3321	26.848	31.1002	36.2782	39.3696
									21.08	2.70898	4.9043	9.98242	16.3184	20.6055	28.4942	32.3526	36.8213	38.9385	1.70754	3.78823	8.71599	14.5954	18.3359	26.8519	31.1038	36.2807	39.3711
									21.18	2.21289	4.58887	9.52832	16.2832	20.3643	28.9599	32.8398	37.1679	39.4463	1.70845	3.78988	8.71871	14.5987	18.3396	26.8558	31.1073	36.2831	39.3727
									21.28	2.80664	4.87305	9.4873	16.3213	21	28.5772	31.7852	36.6416	39.1309	1.70934	3.7915	8.72139	14.602	18.3433	26.8595	31.1107	36.2855	39.3741
									21.38	1.82813	4.27051	9.23828	15.6719	20.627	29.0957	32.793	37.3203	40.0898	1.71021	3.79309	8.72401	14.6053	18.3468	26.8631	31.114	36.2878	39.3755
									21.48	2.11131	4.76855	10.0029	15.9619	20.9707	28.874	32.5469	36.9834	40.0352	1.71107	3.79465	8.72659	14.6085	18.3503	26.8667	31.1172	36.29	39.3769
									21.58	2.28418	4.60254	10.042	15.9521	20.3936	28.6856	32.6279	36.8731	39.6357	1.71192	3.79619	8.72911	14.6116	18.3538	26.8702	31.1203	36.2922	39.3782
									21.68	2.65234	4.66211	10.1719	15.8506	20.6836	28.7246	32.5478	37.3516	39.8486	1.71275	3.79769	8.73159	14.6146	18.3571	26.8736	31.1234	36.2943	39.3795
									21.78	2.6582	4.95703	10.1191	15.8008	21.1387	28.8887	32.3008	37.0957	39.3955	1.71356	3.79917	8.73402	14.6176	18.3604	26.8769	31.1264	36.2963	39.3808
									21.88	2.16992	4.63672	9.95996	16.3955	20.665	29.1738	32.7129	37.3467	39.7432	1.71436	3.80062	8.7364	14.6206	18.3636	26.8802	31.1293	36.2983	39.382
									21.98	2.31153	4.77637	10.1025	16.6816	20.9795	29.0723	32.9414	37.3457	39.9141	1.71515	3.80205	8.73874	14.6235	18.3668	26.8833	31.1322	36.3003	39.3832
									22.08	2.96875	4.83789	10.0068	16.8711	20.8604	28.6221	32.5869	36.8721	40.0469	1.71592	3.80344	8.74103	14.6263	18.3698	26.8864	31.135	36.3021	39.3843
									22.18	2.44434	4.62109	9.99512	16.2686	20.6357	29.5283	33.2471	37.5713	40.2803	1.71668	3.80482	8.74328	14.629	18.3729	26.8895	31.1377	36.304	39.3854
									22.28	2.82031	5.23145	10.2168	16.4893	21.0059	29.1338	31.9024	37.2246	39.3994	1.71743	3.80617	8.74549	14.6317	18.3758	26.8924	31.1403	36.3058	39.3865
									22.38	1.80762	4.13281	9.90039	16.0352	20.4346	29.043	32.8603	37.626	39.9824	1.71816	3.80749	8.74765	14.6344	18.3787	26.8953	31.1429	36.3075	39.3875
									22.48	2.69139	4.90918	10.1543	16.001	20.7402	28.915	32.5234	37.5274	39.7637	1.71888	3.80879	8.74978	14.637	18.3815	26.8982	31.1454	36.3092	39.3885
									22.58	2.25879	4.44531	9.93164	16.0098	20.0684	28.7256	32.8594	37.5254	40.0791	1.71959	3.81007	8.75186	14.6396	18.3843	26.9009	31.1479	36.3108	39.3894
									22.68	2.78906	4.92676	9.68359	16.21	20.4404	28.8984	33.082	37.7383	39.8506	1.72028	3.81132	8.7539	14.642	18.387	26.9037	31.1503	36.3124	39.3904
									22.78	2.3584	5.18848	10.0908	16.042	20.6348	29.1582	32.7539	37.5322	39.9912	1.72096	3.81255	8.75591	14.6445	18.3897	26.9063	31.1526	36.3139	39.3913
									22.88	2.52148	4.69922	10.0322	16.1582	21.0244	28.5986	32.0078	36.832	39.249	1.72163	3.81376	8.75787	14.6469	18.3923	26.9089	31.1549	36.3154	39.3922
									22.98	2.00292	4.18262	9.30565	15.8096	20.3291	28.7393	31.8486	36.7217	39.2559	1.72229	3.81494	8.7598	14.6492	18.3948	26.9114	31.1572	36.3169	39.393
									23.08	1.60254	4.08203	8.97852	15.707	19.502	28.9668	32.3955	36.8711	39.5401	1.72293	3.81611	8.76169	14.6516	18.3973	26.9139	31.1593	36.3183	39.3938
									23.18	1.625	4.28223	9.11328	16.0176	19.6465	28.8545	32.4746	37.2764	40.1328	1.72357	3.81725	8.76355	14.6538	18.3998	26.9163	31.1614	36.3197	39.3946
									23.28	2.37598	4.92871	9.7041	16.3057	20.3633	29.0478	32.6133	37.1865	39.75	1.72419	3.81837	8.76537	14.656	18.4022	26.9187	31.1635	36.321	39.3954
									23.38	1.85449	4.67383	9.67676	16.1094	20.7461	28.4775	32.4238	37.0313	39.4805	1.7248	3.81948	8.76715	14.6582	18.4045	26.921	31.1655	36.3223	39.3962
									23.48	2.23145	4.33008	9.47462	16.0693	20.4893	29.0967	32.418	37.1533	39.6318	1.72541	3.82056	8.76891	14.6603	18.4068	26.9232	31.1675	36.3236	39.3969
									23.58	2.39844	4.20898	9.67578	16.1602	20.5781	28.9463	32.7149	37.4717	39.8213	1.726	3.82162	8.77062	14.6624	18.4091	26.9254	31.1694	36.3248	39.3976
									23.68	2.63477	4.37402	9.87207	16.4736	20.6689	29.6719	33.0742	37.5801	40.1787	1.72658	3.82266	8.77231	14.6645	18.4113	26.9276	31.1713	36.326	39.3983
									23.78	2.72266	4.92969	9.79492	16.5273	20.8105	29.1875	32.5947	37.3945	40.0117	1.72715	3.82369	8.77396	14.6665	18.4134	26.9297	31.1731	36.3272	39.3989
									23.88	2.125	4.64941	9.70117	15.9199	20.6367	28.8701	32.501	37.3887	39.8682	1.72771	3.82469	8.77558	14.6684	18.4155	26.9317	31.1749	36.3283	39.3996
									23.98	2.18457	4.14844	9.91699	15.9551	20.5635	28.707	32.6113	37.2783	39.7695	1.72826	3.82568	8.77718	14.6703	18.4176	26.9338	31.1767	36.3294	39.4002
									24.08	2.49902	4.25	9.77051	16.0996	20.4805	28.7568	32.4258	37.3272	39.7334	1.7288	3.82665	8.77874	14.6722	18.4196	26.9357	31.1784	36.3305	39.4008
									24.18	2.16504	4.33691	9.57715	16.1299	20.5518	29.5762	32.4316	37.4629	39.8936	1.72933	3.8276	8.78027	14.6741	18.4216	26.9376	31.18	36.3315	39.4014
									24.28	2.41504	4.57617	9.60254	15.9033	20.6836	29.5986	32.3252	37.3252	39.7246	1.72985	3.82854	8.78177	14.6759	18.4235	26.9395	31.1816	36.3326	39.4019
									24.38	2.10938	4.48145	9.63574	16.1465	20.4365	28.5479	32.6123	37.1514	39.5742	1.73036	3.82946	8.78324	14.6777	18.4254	26.9414	31.1832	36.3335	39.4025
									24.48	2.09472	4.24316	9.61621	16.0967	20.4443	28.5625	32.7412	37.2959	39.5615	1.73086	3.83036	8.78469	14.6794	18.4273	26.9431	31.1847	36.3345	39.403
									24.58	2.41309	4.09668	9.46973	15.9873	20.1631	28.3828	32.6064	37.1953	39.9482	1.73136	3.83124	8.78611	14.6811	18.4291	26.9449	31.1862	36.3354	39.4035
									24.68	2.10059	3.92676	9.04199	15.9111	20.2627	28.832	32.4102	37.7295	39.8096	1.73184	3.83211	8.7875	14.6828	18.4309	26.9466	31.1877	36.3363	39.404
									24.78	2.24609	3.94336	9.33984	15.8857	20.166	28.8369	32.2891	37.1787	39.6709	1.73232	3.83296	8.78886	14.6844	18.4326	26.9483	31.1891	36.3372	39.4045
									24.88	1.83887	3.98535	9.75195	15.7295	20.4473	28.7891	32.3887	37.2588	40.0762	1.73279	3.8338	8.7902	14.686	18.4343	26.9499	31.1905	36.3381	39.4049
									24.98	2.26466	4.3584	9.69142	15.8145	20.375	28.831	32.8613	37.8896	40.1396	1.73325	3.83462	8.79151	14.6876	18.436	26.9515	31.1919	36.3389	39.4054
									25.08	2.39355	4.65039	9.63477	16.125	20.3301	28.4287	32.3604	37.377	39.8994	1.7337	3.83543	8.7928	14.6891	18.4377	26.9531	31.1932	36.3397	39.4058
									25.18	2.17773	3.95117	9.36914	15.5957	19.9697	28.7227	32.585	37.3135	39.6465	1.73414	3.83622	8.79406	14.6906	18.4393	26.9546	31.1945	36.3405	39.4063
									25.28	2.5293	3.79395	9.85352	16.1133	20.3086	28.9902	32.5312	37.5332	39.9512	1.73458	3.837	8.7953	14.6921	18.4408	26.9561	31.1958	36.3412	39.4067
									25.38	2.5293	4.77734	9.77734	15.9814	20.6162	28.5889	32.7353	37.1631	39.9473	1.73501	3.83776	8.79651	14.6936	18.4424	26.9576	31.197	36.342	39.4071
									25.48	2.18161	4.13574	9.19431	15.9766	20.1348	28.1983	31.5449	36.8428	39.6943	1.73543	3.83851	8.79771	14.695	18.4439	26.959	31.1982	36.3427	39.4074
									25.58	1.64648	4.23145	9.14844	15.6172	19.8926	28.8877	32.4678	37.8057	40.2656	1.73584	3.83925	8.79888	14.6964	18.4454	26.9604	31.1994	36.3434	39.4078
									25.68	2.18262	4.44043	9.47656	15.8115	20.4463	28.8379	32.5781	37.4756	40.0801	1.73625	3.83997	8.80002	14.6977	18.4468	26.9618	31.2005	36.3441	39.4082
									25.78	2.47852	4.20898	9.64258	16.082	20.5146	28.9053	32.8672	37.3486	39.8672	1.73665	3.84068	8.80115	14.6991	18.4482	26.9631	31.2016	36.3447	39.4085
									25.88	2.74219	4.62988	9.79395	16.2148	20.4756	29.0059	32.5566	37.168	40.2315	1.73704	3.84138	8.80225	14.7004	18.4496	26.9644	31.2027	36.3454	39.4089
									25.98	2.43165	4.39063	9.45021	16.0264	20.2393	28.9053	32.998	37.5771	40.2734	1.73742	3.84206	8.80334	14.7017	18.451	26.9657	31.2038	36.346	39.4092
									26.08	2.38867	4.21191	9.49902	16.0635	20.3311	28.6543	32.4492	37.333	39.8975	1.7378	3.84273	8.8044	14.7029	18.4523	26.9669	31.2048	36.3466	39.4095
									26.18	2.21289	4.54395	9.01172	15.6377	20.3379	29.0605	32.1416	37.6465	39.8252	1.73817	3.84339	8.80544	14.7042	18.4536	26.9681	31.2058	36.3472	39.4098
									26.28	1.78809	3.91797	9.42773	15.7324	20.2598	28.7266	32.5273	37.125	39.582	1.73854	3.84404	8.80646	14.7054	18.4549	26.9693	31.2068	36.3478	39.4101
									26.38	2.04688	4.29102	9.48828	15.8818	19.9912	28.9004	32.6172	37.3106	40.0137	1.73889	3.84468	8.80746	14.7066	18.4561	26.9705	31.2078	36.3483	39.4104
									26.48	2.14455	4.33301	9.3506	15.8213	20.042	28.6191	33.0869	37.2881	40.1172	1.73925	3.8453	8.80845	14.7077	18.4573	26.9716	31.2087	36.3489	39.4107
									26.58	2.47461	4.5498	9.40723	16.0967	20.4043	28.8945	33.2363	37.9658	40.4473	1.73959	3.84591	8.80941	14.7089	18.4585	26.9727	31.2096	36.3494	39.4109
									26.68	2.64844	4.78613	9.36816	15.5957	20.6621	29.1094	32.7168	37.4736	40.2119	1.73993	3.84652	8.81036	14.71	18.4597	26.9738	31.2105	36.3499	39.4112
									26.78	2.19434	3.72363	9.1123	15.5625	20.2637	28.8594	32.7939	37.3242	39.6367	1.74026	3.84711	8.81129	14.7111	18.4608	26.9749	31.2114	36.3504	39.4114
									26.88	2.31934	3.92773	9.39453	15.6924	20.2344	28.7695	32.9375	37.2754	39.9873	1.74059	3.84769	8.8122	14.7121	18.462	26.9759	31.2123	36.3509	39.4117
									26.98	2.55566	4.67578	9.65625	15.876	19.9473	28.7471	32.6152	37.334	39.915	1.74091	3.84826	8.81309	14.7132	18.4631	26.9769	31.2131	36.3514	39.4119
									27.08	2.31641	4.47363	9.64355	16.043	19.9893	28.9512	32.8887	37.7881	40.5752	1.74123	3.84882	8.81397	14.7142	18.4641	26.9779	31.2139	36.3518	39.4122
									27.18	2.69824	4.81055	9.6084	15.8398	20.4834	29.1055	32.7598	37.5068	40.3603	1.74154	3.84937	8.81483	14.7152	18.4652	26.9789	31.2147	36.3523	39.4124
									27.28	2.55273	4.4502	9.79785	15.8604	20.5156	28.4033	32.625	37.7705	39.6309	1.74184	3.8499	8.81567	14.7162	18.4662	26.9798	31.2155	36.3527	39.4126
									27.38	1.9043	3.80078	9.42383	15.3887	19.8271	29.167	32.8721	37.9521	39.9932	1.74214	3.85043	8.8165	14.7172	18.4672	26.9807	31.2162	36.3531	39.4128
									27.48	2.25096	4.55371	9.21581	15.7861	20.0908	28.6426	32.6006	37.8057	39.7217	1.74244	3.85095	8.81731	14.7181	18.4682	26.9817	31.217	36.3535	39.413
									27.58	2.17383	4.29004	9.2832	15.873	19.7998	28.8476	32.9726	37.6611	40.29	1.74273	3.85146	8.8181	14.7191	18.4692	26.9825	31.2177	36.3539	39.4132
									27.68	2.73242	4.62891	9.75195	16.0391	20.6553	29.2002	32.8906	37.6143	39.6709	1.74301	3.85196	8.81888	14.72	18.4701	26.9834	31.2184	36.3543	39.4134
									27.78	1.9209	4.04199	9.45508	15.7744	20.0547	29.1777	33.2715	38.0312	40.2471	1.74329	3.85246	8.81965	14.7209	18.4711	26.9842	31.2191	36.3547	39.4136
									27.88	2.16602	4.1875	9.37891	16.0889	20.2334	28.9658	32.8906	37.7822	39.8613	1.74356	3.85294	8.8204	14.7218	18.472	26.9851	31.2197	36.3551	39.4138
									27.98	2.27541	3.96875	9.25002	15.9014	19.4473	29.2441	33.1699	38.376	40.0176	1.74383	3.85341	8.82114	14.7226	18.4729	26.9859	31.2204	36.3554	39.4139
									28.08	2.72949	4.45117	9.28125	16.5996	20.3477	29.1181	32.9404	38.0596	40.1015	1.7441	3.85388	8.82186	14.7235	18.4737	26.9867	31.221	36.3558	39.4141
									28.18	2.70508	4.8623	9.8252	16.6094	20.1143	28.9268	32.9404	37.5586	40.1084	1.74436	3.85434	8.82257	14.7243	18.4746	26.9874	31.2216	36.3561	39.4143
									28.28	2.18945	4.35742	9.37695	16.4346	19.7002	29.4648	33.0166	38.0322	40.041	1.74461	3.85479	8.82327	14.7251	18.4754	26.9882	31.2222	36.3564	39.4144
									28.38	2.3584	4.35352	9.72363	16.4229	20.3477	29.4658	33.1904	37.9404	40.1738	1.74486	3.85523	8.82395	14.7259	18.4762	26.9889	31.2228	36.3567	39.4146
									28.48	2.84372	4.63867	9.92087	16.2813	20.1348	28.6963	32.8867	37.5479	39.8233	1.74511	3.85566	8.82462	14.7267	18.477	26.9896	31.2234	36.357	39.4147
									28.58	1.96973	4.12012	9.14063	15.708	19.7646	29.001	32.9404	37.9658	39.6826	1.74535	3.85608	8.82527	14.7274	18.4778	26.9903	31.2239	36.3573	39.4149
									28.68	2.31641	4.1416	9.43262	16.0127	19.8418	29.0137	32.7617	37.6416	39.8194	1.74559	3.8565	8.82592	14.7282	18.4786	26.991	31.2245	36.3576	39.415
									28.78	2.06836	3.89258	9.24023	15.8955	19.9092	29.2598	33.2344	38.0791	40.3965	1.74582	3.85691	8.82655	14.7289	18.4793	26.9917	31.225	36.3579	39.4151
									28.88	2.38477	4.50195	9.9043	16.0313	20.125	29.2109	33.1445	38.1553	40.541	1.74605	3.85731	8.82717	14.7296	18.4801	26.9924	31.2255	36.3582	39.4153
									28.98	2.3916	4.7168	9.91015	16.2051	20.2031	29.2607	33.0908	38.2813	40.4639	1.74627	3.85771	8.82778	14.7303	18.4808	26.993	31.226	36.3585	39.4154
									29.08	2.28613	4.63574	9.59863	15.9619	20.248	29.2168	32.9121	37.9727	39.8018	1.74649	3.85809	8.82837	14.731	18.4815	26.9936	31.2265	36.3587	39.4155
									29.18	2.35547	4.2373	9.6416	16.04	19.9736	28.6875	33.0625	37.6357	39.6074	1.74671	3.85847	8.82896	14.7317	18.4822	26.9942	31.227	36.359	39.4156
									29.28	2.2207	4.3877	9.27148	16.082	19.5361	28.6885	33.0908	37.6553	40.1289	1.74692	3.85885	8.82953	14.7323	18.4829	26.9948	31.2275	36.3592	39.4157
									29.38	1.88281	4.34668	9.32227	16.0615	19.7217	28.7314	32.7647	37.5293	40.082	1.74713	3.85922	8.8301	14.733	18.4835	26.9954	31.2279	36.3595	39.4158
									29.48	1.79395	3.71191	9.24708	15.71	19.1973	28.5605	32.9111	37.8144	39.9727	1.74734	3.85958	8.83065	14.7336	18.4842	26.996	31.2284	36.3597	39.416
									29.58	1.94922	4.25098	9.27637	15.7021	19.8154	28.582	32.5059	37.7598	39.9043	1.74754	3.85993	8.83119	14.7342	18.4848	26.9965	31.2288	36.3599	39.4161
									29.68	2.18945	4.03906	9.41797	15.7725	19.6475	28.3887	32.5723	37.459	39.4824	1.74774	3.86028	8.83172	14.7349	18.4854	26.9971	31.2293	36.3601	39.4162
									29.78	1.75781	4.07422	9.12402	15.8408	19.9248	28.6797	32.709	37.3301	39.8741	1.74793	3.86062	8.83224	14.7355	18.486	26.9976	31.2297	36.3603	39.4163
									29.88	1.58008	3.64746	8.79395	15.6895	19.415	29.4033	33.7353	38.5898	40.6504	1.74813	3.86095	8.83275	14.736	18.4866	26.9981	31.2301	36.3606	39.4163
									29.98	2.7744	4.71191	9.51464	16.2627	19.9883	28.8994	33.2764	37.9727	40.2315	1.74831	3.86128	8.83325	14.7366	18.4872	26.9987	31.2305	36.3608	39.4164
									30.08	2.33887	4.21973	9.54395	16.2988	19.9785	28.7109	32.8027	37.375	39.8223	1.7485	3.8616	8.83375	14.7372	18.4878	26.9992	31.2309	36.3609	39.4165
									30.18	1.94531	3.74414	9.36719	15.582	19.5127	28.5732	32.6348	37.3809	39.5859	1.74868	3.86192	8.83423	14.7377	18.4884	26.9996	31.2312	36.3611	39.4166
									30.28	2.17969	3.88379	9.34668	15.8604	19.4092	28.4258	33.0059	37.627	40.0274	1.74886	3.86223	8.8347	14.7383	18.4889	27.0001	31.2316	36.3613	39.4167
									30.38	2.34668	4.20703	9.12402	15.7686	18.7529	29.1494	33.1465	38.1397	40.2861	1.74903	3.86254	8.83517	14.7388	18.4894	27.0006	31.232	36.3615	39.4168
									30.48	2.56153	4.21387	9.22266	16.1846	19.5742	29.2656	33.3437	38.0107	40.3926	1.74921	3.86284	8.83562	14.7393	18.49	27.001	31.2323	36.3617	39.4169
									30.58	2.40723	4.14746	9.30762	16.0908	19.8428	28.7959	32.6006	37.7451	39.7734	1.74937	3.86313	8.83607	14.7398	18.4905	27.0015	31.2327	36.3618	39.4169
									30.68	1.96094	3.68164	9.09277	15.4912	19.4355	28.7031	32.6191	37.6699	39.709	1.74954	3.86342	8.83651	14.7403	18.491	27.0019	31.233	36.362	39.417
									30.78	2.23145	3.29688	9.12891	15.7021	19.001	28.7363	33.1562	37.5361	40.4053	1.7497	3.8637	8.83694	14.7408	18.4915	27.0023	31.2333	36.3622	39.4171
									30.88	2.22852	4.1416	9.41504	16.0498	19.2695	27.9277	33.2188	37.2881	40.2666	1.74986	3.86398	8.83736	14.7413	18.492	27.0028	31.2336	36.3623	39.4171
									30.98	2.24807	3.96582	9.20901	15.8584	19.1563	28.6465	32.874	37.748	40.3281	1.75002	3.86426	8.83777	14.7418	18.4924	27.0032	31.2339	36.3625	39.4172
									31.08	2.25781	4.47656	9.00586	15.584	19.6768	28.707	32.3301	37.8535	39.5889	1.75018	3.86452	8.83818	14.7422	18.4929	27.0036	31.2342	36.3626	39.4173
									31.18	2.16504	3.58398	8.96973	15.8008	19.4961	28.7246	32.2363	37.3106	39.4248	1.75033	3.86479	8.83858	14.7427	18.4934	27.004	31.2345	36.3628	39.4173
									31.28	2.34473	3.71289	9.15625	15.792	19.3145	28.6094	32.9883	37.6201	39.9365	1.75048	3.86505	8.83897	14.7431	18.4938	27.0043	31.2348	36.3629	39.4174
									31.38	1.92578	3.7666	9.30566	16.0059	19.1162	28.7227	33.1719	37.9141	40.0615	1.75062	3.8653	8.83935	14.7435	18.4942	27.0047	31.2351	36.363	39.4174
									31.48	2.20413	4.17578	9.02152	16.0156	19.0889	29.1289	33.2861	38.1416	40.5976	1.75077	3.86555	8.83973	14.744	18.4947	27.0051	31.2354	36.3632	39.4175
									31.58	2.63477	4.60742	9.1748	16.0186	19.5273	28.6211	32.8721	37.7041	39.918	1.75091	3.8658	8.8401	14.7444	18.4951	27.0054	31.2356	36.3633	39.4176
									31.68	2.04102	3.93359	8.56738	15.5859	19.0918	28.5303	32.918	37.8418	40.1797	1.75105	3.86604	8.84046	14.7448	18.4955	27.0058	31.2359	36.3634	39.4176
									31.78	2.44824	4.39063	9.57129	16.0479	19.5547	28.5186	32.7148	37.6201	40.0332	1.75118	3.86627	8.84081	14.7452	18.4959	27.0061	31.2362	36.3636	39.4177
									31.88	1.96289	3.91113	9.27344	15.5049	18.7344	28.3672	32.5938	37.833	39.8809	1.75132	3.8665	8.84116	14.7456	18.4963	27.0064	31.2364	36.3637	39.4177
									31.98	2.42288	4.06152	9.25003	15.2939	19.1055	28.6357	32.8672	37.873	40.1894	1.75145	3.86673	8.8415	14.746	18.4967	27.0068	31.2367	36.3638	39.4178
									32.08	2.58105	4.5	9.1582	15.4121	19.1992	28.918	32.5684	37.709	40	1.75158	3.86696	8.84184	14.7463	18.497	27.0071	31.2369	36.3639	39.4178
									32.18	2.35059	4.41602	8.81055	15.9473	19.4268	28.7744	32.5908	37.3086	39.8154	1.7517	3.86717	8.84216	14.7467	18.4974	27.0074	31.2371	36.364	39.4179
									32.28	2.22559	4.16895	8.61816	15.7725	19.0488	28.8955	33.0391	37.5742	40.1982	1.75183	3.86739	8.84249	14.7471	18.4978	27.0077	31.2373	36.3641	39.4179
									32.38	2.32227	4.34766	8.9834	15.9316	19.0068	28.294	32.4024	37.2949	39.7285	1.75195	3.8676	8.8428	14.7474	18.4981	27.008	31.2376	36.3642	39.4179
									32.48	2.32913	4.52832	8.92484	15.7617	18.3193	28.5547	32.9414	37.9023	40.1875	1.75207	3.86781	8.84311	14.7478	18.4985	27.0083	31.2378	36.3643	39.418
									32.58	2.41992	4.28418	9.50586	15.6758	19.1816	28.3848	32.6318	37.3105	39.7285	1.75219	3.86801	8.84342	14.7481	18.4988	27.0085	31.238	36.3644	39.418
									32.68	1.60547	4.14941	9.13574	15.3525	18.6787	28.6035	32.5508	37.291	39.8203	1.75231	3.86821	8.84371	14.7484	18.4991	27.0088	31.2382	36.3645	39.4181
									32.78	2.28711	4.23535	9.12012	15.876	18.8906	28.7734	33.0215	37.5752	40.2461	1.75242	3.86841	8.84401	14.7488	18.4994	27.0091	31.2384	36.3646	39.4181
									32.88	2.35254	4.46875	8.97461	15.6699	19.0186	28.4316	32.6348	37.4063	39.9609	1.75253	3.8686	8.84429	14.7491	18.4998	27.0094	31.2386	36.3647	39.4181
									32.98	2.05958	4.36914	8.65626	15.3867	18.5771	28.6426	32.6728	37.96	39.7852	1.75264	3.86879	8.84458	14.7494	18.5001	27.0096	31.2388	36.3648	39.4182
									33.08	2.21387	4.47461	9.11621	15.5381	18.6172	28.2441	32.4209	37.918	39.5684	1.75275	3.86898	8.84485	14.7497	18.5004	27.0099	31.239	36.3649	39.4182
									33.18	1.7793	3.79688	8.68848	15.6211	18.4482	27.7774	32.627	37.2295	39.5781	1.75286	3.86916	8.84512	14.75	18.5007	27.0101	31.2391	36.3649	39.4182
									33.28	2.0332	3.72559	8.98828	15.2627	18.6982	28.5147	33.0098	37.3408	39.9795	1.75296	3.86934	8.84539	14.7503	18.501	27.0103	31.2393	36.365	39.4183
									33.38	2.14648	4.47656	9.06641	15.3223	18.5879	28.7842	33.2392	37.6123	40.3808	1.75306	3.86952	8.84565	14.7506	18.5013	27.0106	31.2395	36.3651	39.4183
									33.48	2.44821	4.62012	9.32224	15.4072	18.8047	28.5713	32.7227	37.8145	39.8379	1.75316	3.86969	8.8459	14.7509	18.5015	27.0108	31.2396	36.3652	39.4183
									33.58	2.18652	4.19336	9.19043	15.3691	18.3438	28.4961	32.5557	37.5644	39.6162	1.75326	3.86986	8.84616	14.7512	18.5018	27.011	31.2398	36.3652	39.4184
									33.68	1.83496	3.89258	9.17285	15.4717	18.5449	28.1123	32.1944	37.4248	39.3565	1.75336	3.87003	8.8464	14.7514	18.5021	27.0113	31.24	36.3653	39.4184
									33.78	1.97363	4.01758	8.52832	15.0576	18.5908	28.2637	32.7793	37.665	39.8516	1.75345	3.87019	8.84664	14.7517	18.5023	27.0115	31.2401	36.3654	39.4184
									33.88	2.11914	4.50684	8.83594	15.457	18.375	28.2774	32.709	37.7735	39.7871	1.75355	3.87035	8.84688	14.752	18.5026	27.0117	31.2403	36.3654	39.4184
									33.98	1.8643	4.47266	8.76176	14.9834	18.6211	28.7871	33.3066	38.4463	40.0058	1.75364	3.87051	8.84711	14.7522	18.5028	27.0119	31.2404	36.3655	39.4185
									34.08	2.4668	4.47363	9.64844	15.7451	18.9316	28.1074	32.6064	37.1768	39.9014	1.75373	3.87066	8.84734	14.7525	18.5031	27.0121	31.2406	36.3656	39.4185
									34.18	1.83789	4.27539	8.94141	15.291	18.3848	28.4404	32.8389	37.626	39.9121	1.75382	3.87082	8.84756	14.7527	18.5033	27.0123	31.2407	36.3656	39.4185
									34.28	2.28711	4.06445	9.33301	15.4795	18.6758	28.5088	33.1318	38.1435	39.8086	1.75391	3.87097	8.84778	14.753	18.5036	27.0125	31.2408	36.3657	39.4185
									34.38	2.60059	4.34668	9.26855	15.9092	18.2646	27.9766	32.3701	37.6211	39.6572	1.75399	3.87111	8.848	14.7532	18.5038	27.0127	31.241	36.3658	39.4186
									34.48	2.20411	3.9541	8.83595	15.4746	17.9883	28.0732	32.7402	37.8105	40.2422	1.75408	3.87126	8.84821	14.7534	18.504	27.0128	31.2411	36.3658	39.4186
									34.58	2.00586	3.98535	8.88574	15.4336	18.5352	28.9873	32.8018	37.5547	40.3389	1.75416	3.8714	8.84842	14.7537	18.5043	27.013	31.2412	36.3659	39.4186
									34.68	2.13965	4.55469	9.05176	15.7969	18.8701	28.7705	32.9238	37.793	39.626	1.75424	3.87154	8.84862	14.7539	18.5045	27.0132	31.2414	36.3659	39.4186
									34.78	2.17578	4.21191	9.19238	15.6719	18.4316	28.2617	32.875	37.7275	39.54	1.75432	3.87167	8.84882	14.7541	18.5047	27.0134	31.2415	36.366	39.4186
									34.88	2.16992	4.30078	9.01367	15.3975	18.1436	28.04	33.043	37.7539	39.8252	1.7544	3.87181	8.84901	14.7543	18.5049	27.0135	31.2416	36.366	39.4187
									34.98	2.24803	4.21191	8.81248	15.1055	17.959	27.8272	32.3672	37.7578	39.6953	1.75448	3.87194	8.84921	14.7545	18.5051	27.0137	31.2417	36.3661	39.4187
									35.08	2.0166	4.06641	8.24609	15.3408	17.7305	28.3545	32.5244	37.5547	39.5957	1.75455	3.87207	8.84939	14.7547	18.5053	27.0138	31.2418	36.3661	39.4187
									35.18	1.42676	4.00488	8.67773	15.2646	18.0566	28.3535	32.6572	37.7842	40.0849	1.75463	3.87219	8.84958	14.7549	18.5055	27.014	31.2419	36.3662	39.4187
									35.28	1.73145	4.09375	9.12012	15.4668	18.5742	27.8125	32.5117	37.3213	39.4297	1.7547	3.87232	8.84976	14.7551	18.5057	27.0141	31.242	36.3662	39.4187
									35.38	1.40918	3.93555	8.61328	15.2285	17.6172	27.7559	32.4238	37.5283	39.4277	1.75477	3.87244	8.84994	14.7553	18.5059	27.0143	31.2421	36.3662	39.4187
									35.48	2.00096	3.94922	8.48729	14.8789	17.7832	27.4912	31.8457	37.2217	39.3447	1.75484	3.87256	8.85011	14.7555	18.506	27.0144	31.2423	36.3663	39.4188
									35.58	1.84863	3.5459	8.46094	14.8252	17.3369	27.6953	32.1309	37.4336	39.708	1.75491	3.87268	8.85028	14.7557	18.5062	27.0146	31.2424	36.3663	39.4188
									35.68	1.88965	3.89941	8.71289	15.0908	17.8535	27.8711	32.4834	37.5332	39.7451	1.75498	3.87279	8.85045	14.7559	18.5064	27.0147	31.2424	36.3664	39.4188
									35.78	1.66797	4.13379	8.8291	15.0693	18.2842	27.8867	32.7442	37.71	39.9151	1.75504	3.87291	8.85061	14.756	18.5066	27.0149	31.2425	36.3664	39.4188
									35.88	1.74219	4.12598	8.83203	15.3252	18.2813	27.7871	32.7646	37.9971	39.8223	1.75511	3.87302	8.85077	14.7562	18.5067	27.015	31.2426	36.3664	39.4188
									35.98	2.12985	4.10352	9.20407	15.043	18.5059	27.4688	32.1602	37.5176	39.6651	1.75517	3.87313	8.85093	14.7564	18.5069	27.0151	31.2427	36.3665	39.4188
									36.08	2.15527	3.67676	8.92188	14.8525	18.2559	27.667	32.1572	37.3457	39.6768	1.75524	3.87324	8.85109	14.7566	18.5071	27.0152	31.2428	36.3665	39.4188
									36.18	2.0332	3.75098	8.83008	14.8682	18.1699	28.2773	32.5156	37.5635	39.8867	1.7553	3.87334	8.85124	14.7567	18.5072	27.0154	31.2429	36.3666	39.4189
									36.28	1.9668	4.08203	8.79883	14.9521	18.1758	27.5	32.7217	37.6758	40.1045	1.75536	3.87344	8.85139	14.7569	18.5074	27.0155	31.243	36.3666	39.4189
									36.38	1.91211	3.96582	8.88379	15.0898	17.9053	28.0322	32.5097	38.1787	40.2519	1.75542	3.87355	8.85153	14.757	18.5075	27.0156	31.2431	36.3666	39.4189
									36.48	2.46285	3.86523	8.90914	14.9365	18.6602	27.0449	31.8028	37.3369	39.4473	1.75548	3.87365	8.85168	14.7572	18.5077	27.0157	31.2431	36.3667	39.4189
									36.58	2.13965	3.28418	8.6748	14.9258	18.1074	27.6182	32.1982	37.0889	39.7549	1.75554	3.87374	8.85182	14.7574	18.5078	27.0158	31.2432	36.3667	39.4189
									36.68	2.16895	3.65625	8.73535	15.2139	17.8076	27.3565	31.7402	37.0234	39.2109	1.75559	3.87384	8.85196	14.7575	18.508	27.0159	31.2433	36.3667	39.4189
									36.78	1.76465	2.90039	8.56348	14.6104	17.6367	27.6045	31.8672	37.3037	39.3467	1.75565	3.87393	8.85209	14.7576	18.5081	27.0161	31.2434	36.3667	39.4189
									36.88	2.08008	3.19238	8.62988	14.6963	17.8076	27.2354	31.9492	37.0449	39.2207	1.7557	3.87403	8.85223	14.7578	18.5083	27.0162	31.2434	36.3668	39.4189
									36.98	1.7842	3.29395	8.14845	14.1973	17.8633	27.3769	32.1084	37.4209	39.5098	1.75576	3.87412	8.85236	14.7579	18.5084	27.0163	31.2435	36.3668	39.4189
									37.08	1.45117	3.50586	8.53809	14.6191	17.9189	26.9834	31.8633	37.3047	39.0801	1.75581	3.87421	8.85248	14.7581	18.5085	27.0164	31.2436	36.3668	39.419
									37.18	1.59766	3.81152	8.51367	14.4404	17.6807	27.4844	32.1152	37.3506	39.3486	1.75586	3.8743	8.85261	14.7582	18.5086	27.0165	31.2436	36.3669	39.419
									37.28	2.05273	3.76758	8.75977	14.8926	17.7246	27.1006	32.165	37.6895	39.3574	1.75591	3.87438	8.85273	14.7583	18.5088	27.0166	31.2437	36.3669	39.419
									37.38	2.52734	3.75586	8.97168	14.7422	17.8682	27.3867	31.9267	37.4277	39.8652	1.75596	3.87447	8.85285	14.7585	18.5089	27.0167	31.2438	36.3669	39.419
									37.48	2.35739	3.70313	8.83102	14.708	17.9785	27.1436	31.6856	36.9024	39.1621	1.75601	3.87455	8.85297	14.7586	18.509	27.0167	31.2438	36.3669	39.419
									37.58	1.54102	3.11035	8.33691	14.4844	17.8555	27.0029	31.3926	37.0176	39.0625	1.75606	3.87463	8.85309	14.7587	18.5091	27.0168	31.2439	36.367	39.419
									37.68	1.8125	3.26074	8.43262	14.4375	17.3906	27.0049	32.1289	37.0908	39.2568	1.75611	3.87471	8.8532	14.7588	18.5092	27.0169	31.244	36.367	39.419
									37.78	1.79199	4.00684	8.49219	14.7695	17.4482	26.4834	32.1416	37.418	39.7441	1.75615	3.87479	8.85331	14.759	18.5094	27.017	31.244	36.367	39.419
									37.88	2.26465	4.16113	8.22266	14.8076	17.6982	27.4854	32.2041	37.6367	39.7295	1.7562	3.87487	8.85342	14.7591	18.5095	27.0171	31.2441	36.367	39.419
									37.98	2.20118	3.9873	8.69434	14.8203	17.8613	27.5488	31.6904	37.6875	39.5283	1.75625	3.87494	8.85353	14.7592	18.5096	27.0172	31.2441	36.367	39.419
									38.08	2.22852	3.69629	8.7334	14.7334	17.9414	27.3047	31.6504	37.2734	39.4043	1.75629	3.87502	8.85364	14.7593	18.5097	27.0173	31.2442	36.3671	39.419
									38.18	1.88184	3.4873	8.46973	14.4863	17.457	27.1914	32.0605	37.3311	39.5332	1.75633	3.87509	8.85374	14.7594	18.5098	27.0173	31.2442	36.3671	39.419
									38.28	1.95313	3.60156	8.32422	14.9355	17.3633	27.0293	31.9209	37.5244	39.7002	1.75638	3.87516	8.85384	14.7595	18.5099	27.0174	31.2443	36.3671	39.419
									38.38	2.11914	3.8877	8.45605	14.625	17.6436	27.2861	32.042	37.4619	39.9092	1.75642	3.87523	8.85394	14.7596	18.51	27.0175	31.2443	36.3671	39.4191
									38.48	2.38375	4.09473	8.78805	14.7764	17.8408	26.7276	31.7422	37.0977	39.3516	1.75646	3.8753	8.85404	14.7597	18.5101	27.0176	31.2444	36.3671	39.4191
									38.58	1.47363	2.99512	8.19727	14.1904	17.7578	27.2598	31.4355	37.4922	39.7529	1.7565	3.87537	8.85413	14.7598	18.5102	27.0176	31.2444	36.3672	39.4191
									38.68	2.02246	3.65723	8.68652	14.2451	17.7471	27.126	31.3584	37.3096	39.624	1.75654	3.87544	8.85423	14.7599	18.5103	27.0177	31.2445	36.3672	39.4191
									38.78	1.82129	3.73926	8.69336	14.875	17.2793	26.8457	31.7158	37.251	39.5117	1.75658	3.8755	8.85432	14.76	18.5104	27.0178	31.2445	36.3672	39.4191
									38.88	1.89258	3.71094	8.39551	14.3691	17.5693	26.3975	31.3203	36.5498	38.6738	1.75662	3.87557	8.85441	14.7601	18.5105	27.0178	31.2446	36.3672	39.4191
									38.98	1.94337	3.44141	8.02344	13.9883	17.1992	26.625	31.6758	36.5478	38.9043	1.75665	3.87563	8.8545	14.7602	18.5105	27.0179	31.2446	36.3672	39.4191
									39.08	1.6582	3.64063	7.6543	14.1123	17.2139	26.8145	31.1885	36.5811	39.0801	1.75669	3.87569	8.85459	14.7603	18.5106	27.018	31.2447	36.3672	39.4191
									39.18	1.67676	3.38965	8.09668	14.377	17.0303	27.0303	31.6201	37.5254	39.7539	1.75673	3.87575	8.85467	14.7604	18.5107	27.018	31.2447	36.3673	39.4191
									39.28	2.10645	3.71582	8.7959	14.9424	17.3213	26.5996	31.7607	37.3594	39.3672	1.75676	3.87581	8.85476	14.7605	18.5108	27.0181	31.2447	36.3673	39.4191
									39.38	1.81934	3.80469	8.33887	14.2695	17.4092	26.459	31.5635	36.8975	38.9863	1.7568	3.87587	8.85484	14.7606	18.5109	27.0181	31.2448	36.3673	39.4191
									39.48	1.93065	3.64453	8.56541	13.9629	17.126	26.1768	31.3037	36.7451	38.7969	1.75683	3.87593	8.85492	14.7607	18.511	27.0182	31.2448	36.3673	39.4191
									39.58	1.56641	3.43555	8.32129	13.5488	16.9951	26.5059	31.1113	37.0283	39.1445	1.75687	3.87598	8.855	14.7607	18.511	27.0183	31.2448	36.3673	39.4191
									39.68	1.7002	3.14844	8.27051	13.9063	16.9805	26.6885	31.3281	37.4795	39.2139	1.7569	3.87604	8.85508	14.7608	18.5111	27.0183	31.2449	36.3673	39.4191
									39.78	1.88574	3.43457	8.28418	13.958	16.9941	26.7998	31.4805	37.4307	39.4394	1.75693	3.87609	8.85515	14.7609	18.5112	27.0184	31.2449	36.3673	39.4191
									39.88	2.01172	3.63965	8.11816	13.8838	16.959	26.6709	31.0986	37.5332	38.7207	1.75696	3.87615	8.85523	14.761	18.5113	27.0184	31.245	36.3673	39.4191
									39.98	1.85743	3.17871	8.17384	13.7549	16.9336	26.6182	31.3262	36.8457	38.9277	1.75699	3.8762	8.8553	14.7611	18.5113	27.0185	31.245	36.3674	39.4191
									40.08	1.81641	3.48438	8.40527	13.8643	17.2441	26.4932	31.0869	36.9922	39.2832	1.75703	3.87625	8.85537	14.7611	18.5114	27.0185	31.245	36.3674	39.4191
									40.18	1.87402	3.2334	8.45313	13.9268	17.0234	26.9111	31.5918	37.8574	39.6006	1.75706	3.8763	8.85544	14.7612	18.5115	27.0186	31.2451	36.3674	39.4191
									40.28	2.4834	4.05859	8.68652	14.1768	17.333	27.3398	31.4863	38.208	40.1045	1.75709	3.87635	8.85551	14.7613	18.5115	27.0186	31.2451	36.3674	39.4191
									40.38	2.61133	4.03516	8.90234	14.4297	18.0645	26.6807	31.2978	37.4717	39.1035	1.75712	3.8764	8.85558	14.7613	18.5116	27.0187	31.2451	36.3674	39.4191
									40.48	1.82226	3.44141	8.69921	14.1426	17.1035	26.625	31.0811	37.1504	39.2022	1.75714	3.87645	8.85565	14.7614	18.5117	27.0187	31.2451	36.3674	39.4191
									40.58	2.05566	3.59863	8.34961	14.3877	16.8545	26.9521	31.4268	37.6309	39.373	1.75717	3.8765	8.85571	14.7615	18.5117	27.0188	31.2452	36.3674	39.4191
									40.68	2.0625	3.7666	8.4873	14.4688	16.9004	26.5196	31.2979	37.2549	39.7852	1.7572	3.87654	8.85577	14.7615	18.5118	27.0188	31.2452	36.3674	39.4192
									40.78	2.23828	3.75098	8.3252	14.291	17.207	26.9463	31.6074	38.2451	39.7969	1.75723	3.87659	8.85584	14.7616	18.5118	27.0188	31.2452	36.3674	39.4192
									40.88	2.64355	4.28711	8.81348	14.4629	17.0459	26.4853	30.9629	37.3408	39.4766	1.75725	3.87663	8.8559	14.7617	18.5119	27.0189	31.2453	36.3674	39.4192
									40.98	1.9199	3.66016	8.59177	13.8955	16.7988	26.2246	30.9443	36.9961	39.2988	1.75728	3.87668	8.85596	14.7617	18.512	27.0189	31.2453	36.3675	39.4192
									41.08	1.83398	3.55957	8.2373	13.918	16.6123	26.418	30.9678	37.5186	39.4502	1.75731	3.87672	8.85602	14.7618	18.512	27.019	31.2453	36.3675	39.4192
									41.18	1.83789	3.6416	8.54688	14.1758	16.3105	26.4199	31.208	37.3486	39.6728	1.75733	3.87676	8.85608	14.7619	18.5121	27.019	31.2453	36.3675	39.4192
									41.28	2.19922	3.7793	8.48047	14.4766	16.6787	26.3057	31.1006	37.5967	39.4883	1.75736	3.8768	8.85613	14.7619	18.5121	27.019	31.2454	36.3675	39.4192
									41.38	1.64648	4.08887	8.4248	13.79	17.209	26.5137	30.8164	37.4287	39.2461	1.75738	3.87684	8.85619	14.762	18.5122	27.0191	31.2454	36.3675	39.4192
									41.48	1.60836	3.85742	8.41305	14.2256	16.6641	26.0459	30.8106	36.6963	38.9121	1.75741	3.87688	8.85624	14.762	18.5122	27.0191	31.2454	36.3675	39.4192
									41.58	1.2959	3.36035	8.04297	13.6377	16.0752	26.585	30.7344	37.0586	39.125	1.75743	3.87692	8.8563	14.7621	18.5123	27.0192	31.2454	36.3675	39.4192
									41.68	1.53223	3.31738	8.25293	13.8193	16.3916	26.0977	31.0859	36.7207	39.3203	1.75745	3.87696	8.85635	14.7621	18.5123	27.0192	31.2454	36.3675	39.4192
									41.78	1.72656	3.41309	8.10938	14.0488	15.7617	26.5332	31.0957	37.165	39.5644	1.75747	3.877	8.8564	14.7622	18.5124	27.0192	31.2455	36.3675	39.4192
									41.88	1.73242	3.63672	8.24512	13.75	16.4424	26.3447	30.6123	36.958	39.1602	1.7575	3.87703	8.85645	14.7623	18.5124	27.0193	31.2455	36.3675	39.4192
									41.98	1.54688	3.20996	8.36622	13.4668	16.5283	26.4629	30.8125	37.2383	39.2812	1.75752	3.87707	8.8565	14.7623	18.5125	27.0193	31.2455	36.3675	39.4192
									42.08	1.71094	3.54297	8.41992	13.708	16.667	25.6738	30.4766	36.9492	38.9004	1.75754	3.87711	8.85655	14.7624	18.5125	27.0193	31.2455	36.3675	39.4192
									42.18	1.67285	3.46289	8.13086	14.1396	16.3848	25.7022	30.625	37.1172	39.2354	1.75756	3.87714	8.8566	14.7624	18.5126	27.0194	31.2455	36.3675	39.4192
									42.28	1.51758	3.33984	7.91406	13.3594	16.248	26.4268	30.9941	37.6484	39.5352	1.75758	3.87718	8.85665	14.7624	18.5126	27.0194	31.2456	36.3676	39.4192
									42.38	2.00586	3.71973	8.44629	13.5283	16.8408	26.2363	30.7461	37.1826	39.3848	1.7576	3.87721	8.85669	14.7625	18.5127	27.0194	31.2456	36.3676	39.4192
									42.48	1.86131	3.19043	8.21971	13.6992	16.5781	25.915	30.7588	36.8203	39	1.75762	3.87724	8.85674	14.7625	18.5127	27.0194	31.2456	36.3676	39.4192
									42.58	1.55859	3.60742	7.89844	13.71	16.3291	26.4316	30.4258	36.8262	39.4043	1.75764	3.87728	8.85678	14.7626	18.5127	27.0195	31.2456	36.3676	39.4192
									42.68	1.79785	3.33105	7.85449	13.873	15.9189	25.9951	30.5059	36.7324	38.9688	1.75766	3.87731	8.85683	14.7626	18.5128	27.0195	31.2456	36.3676	39.4192
									42.78	1.83105	3.08301	7.80859	13.5176	16.2461	26.3047	30.5791	37.0771	38.8555	1.75768	3.87734	8.85687	14.7627	18.5128	27.0195	31.2457	36.3676	39.4192
									42.88	2.10645	3.42578	8.17383	13.5439	16.2207	25.5264	30.4424	36.4658	38.8897	1.7577	3.87737	8.85691	14.7627	18.5129	27.0196	31.2457	36.3676	39.4192
									42.98	1.59083	2.80566	7.42872	13.5547	16.0967	26.3008	30.4726	36.876	39.1865	1.75772	3.8774	8.85695	14.7628	18.5129	27.0196	31.2457	36.3676	39.4192
									43.08	1.3877	3.46094	7.89551	13.5752	16.168	26.3232	30.4209	37.0371	39.2783	1.75774	3.87743	8.85699	14.7628	18.5129	27.0196	31.2457	36.3676	39.4192
									43.18	1.27637	3.41895	8.15137	13.7637	15.8887	25.3028	30.4727	36.7354	39.1543	1.75775	3.87746	8.85703	14.7628	18.513	27.0196	31.2457	36.3676	39.4192
									43.28	1.45508	3.30469	7.77148	13.4434	15.8965	25.8623	30.5332	37.4385	39.4101	1.75777	3.87749	8.85707	14.7629	18.513	27.0197	31.2457	36.3676	39.4192
									43.38	2.06836	3.86426	8.55469	14.1963	16.415	25.7842	30.3144	37.081	39.2129	1.75779	3.87752	8.85711	14.7629	18.513	27.0197	31.2457	36.3676	39.4192
									43.48	1.59373	3.20996	8.28611	13.6123	16.2539	25.7022	29.9961	36.7227	38.8838	1.75781	3.87754	8.85715	14.763	18.5131	27.0197	31.2458	36.3676	39.4192
									43.58	1.46094	3.00195	7.72363	13.334	15.9375	26.3418	30.665	37.0664	39.3369	1.75782	3.87757	8.85718	14.763	18.5131	27.0197	31.2458	36.3676	39.4192
									43.68	1.90625	3.4375	8.24805	13.8613	16.3652	26.4141	30.4522	37.1895	39.5518	1.75784	3.8776	8.85722	14.763	18.5131	27.0198	31.2458	36.3676	39.4192
									43.78	1.79004	3.44727	8.15137	13.5771	16.084	26.1074	30.3945	37.374	39.2773	1.75785	3.87762	8.85725	14.7631	18.5132	27.0198	31.2458	36.3676	39.4192
									43.88	1.70215	3.70801	8.36035	13.9844	16.2373	26.2246	30.5566	37.0391	38.8086	1.75787	3.87765	8.85729	14.7631	18.5132	27.0198	31.2458	36.3676	39.4192
									43.98	1.42479	3.39453	8.22948	13.7783	15.8818	25.9785	30.2832	36.6758	39.1191	1.75789	3.87767	8.85732	14.7631	18.5132	27.0198	31.2458	36.3676	39.4192
									44.08	1.8418	3.22461	7.81738	13.5322	15.8008	26.0732	30.5127	36.748	39.2646	1.7579	3.8777	8.85736	14.7632	18.5133	27.0198	31.2458	36.3676	39.4192
									44.18	1.59473	3.7832	8.10645	13.7832	15.6758	26.001	30.2266	36.6982	39.3897	1.75792	3.87772	8.85739	14.7632	18.5133	27.0199	31.2459	36.3676	39.4192
									44.28	1.44434	3.65723	7.40039	13.4199	15.623	26.0723	30.2881	36.9746	38.9746	1.75793	3.87775	8.85742	14.7632	18.5133	27.0199	31.2459	36.3676	39.4192
									44.38	1.86621	3.31152	7.70215	13.5146	15.6836	25.8633	29.9658	36.5938	38.751	1.75794	3.87777	8.85745	14.7633	18.5133	27.0199	31.2459	36.3677	39.4192
									44.48	1.30469	3.22949	8.03907	13.3926	15.751	26.0293	29.9316	36.9307	39.416	1.75796	3.87779	8.85748	14.7633	18.5134	27.0199	31.2459	36.3677	39.4192
									44.58	1.80859	3.56348	7.82422	13.6416	15.8848	26.0576	30.0605	36.8232	39.1143	1.75797	3.87782	8.85751	14.7633	18.5134	27.0199	31.2459	36.3677	39.4192
									44.68	1.61523	3.47363	7.62305	13.3682	15.4902	26.1201	29.7373	36.4981	39.0391	1.75799	3.87784	8.85754	14.7634	18.5134	27.0199	31.2459	36.3677	39.4192
									44.78	1.37109	3.1875	7.34961	13.4004	15.6787	26.2139	29.8301	36.8301	39.0342	1.758	3.87786	8.85757	14.7634	18.5135	27.02	31.2459	36.3677	39.4192
									44.88	2.22852	3.57227	8.20508	13.4697	15.9482	26.2344	30.0264	36.2695	38.8105	1.75801	3.87788	8.8576	14.7634	18.5135	27.02	31.2459	36.3677	39.4192
									44.98	1.60252	3.64844	8.11229	13.6328	16.0596	25.4688	30.2832	36.3857	39.0928	1.75803	3.8779	8.85763	14.7634	18.5135	27.02	31.2459	36.3677	39.4192
									45.08	1.51367	3.28711	7.81641	13.3574	15.5293	26.0127	30.4883	36.5957	39.5967	1.75804	3.87792	8.85766	14.7635	18.5135	27.02	31.2459	36.3677	39.4192
									45.18	1.48535	3.52734	7.83008	13.7305	15.8438	25.877	30.2422	36.292	39.2695	1.75805	3.87794	8.85768	14.7635	18.5136	27.02	31.246	36.3677	39.4192
									45.28	1.80859	3.57324	7.74121	13.2607	15.9463	25.8115	29.959	36.7129	39.0644	1.75806	3.87796	8.85771	14.7635	18.5136	27.02	31.246	36.3677	39.4192
									45.38	2.00098	3.55566	7.79395	13.4473	15.7402	25.9004	29.5859	35.875	38.9883	1.75807	3.87798	8.85774	14.7635	18.5136	27.0201	31.246	36.3677	39.4192
									45.48	1.40236	3.61523	7.73537	12.9893	15.3037	25.8584	30.2226	36.6113	39.3115	1.75809	3.878	8.85776	14.7636	18.5136	27.0201	31.246	36.3677	39.4192
									45.58	1.58398	3.3457	7.83984	13.4424	15.585	25.583	29.9814	36.083	39.0215	1.7581	3.87802	8.85779	14.7636	18.5136	27.0201	31.246	36.3677	39.4192
									45.68	1.61133	3.18164	7.68555	13.2617	15.4326	25.6943	30.4092	36.1387	39.2607	1.75811	3.87804	8.85781	14.7636	18.5137	27.0201	31.246	36.3677	39.4192
									45.78	1.7959	3.56543	7.73438	13.1025	15.7021	26.1006	30.2617	36.4687	38.9453	1.75812	3.87806	8.85783	14.7636	18.5137	27.0201	31.246	36.3677	39.4192
									45.88	1.75098	3.39844	8.07617	13.3057	15.9248	26.0205	30.1709	36.6221	38.9932	1.75813	3.87808	8.85786	14.7637	18.5137	27.0201	31.246	36.3677	39.4192
									45.98	1.38967	3.48828	7.92776	13.3115	15.5498	26.4121	30.3906	36.6924	39.3555	1.75814	3.87809	8.85788	14.7637	18.5137	27.0201	31.246	36.3677	39.4192
									46.08	2.02148	3.66406	8.39551	14.0625	15.7402	25.6621	30.2803	36.5938	39.044	1.75815	3.87811	8.8579	14.7637	18.5137	27.0202	31.246	36.3677	39.4192
									46.18	1.1709	3.20605	7.66211	13.2383	15.417	25.4658	30.2842	36.8476	38.9785	1.75816	3.87813	8.85793	14.7637	18.5138	27.0202	31.246	36.3677	39.4192
									46.28	1.66309	3.30371	7.7002	13.0488	15.8125	25.7276	29.4121	36.332	38.8213	1.75817	3.87814	8.85795	14.7638	18.5138	27.0202	31.246	36.3677	39.4192
									46.38	1.2627	3.0332	7.69434	12.7363	15.708	26.1826	30.1328	36.7109	38.9385	1.75818	3.87816	8.85797	14.7638	18.5138	27.0202	31.2461	36.3677	39.4192
									46.48	1.86034	3.69727	7.97948	12.9453	15.9004	25.8037	29.959	36.4316	39.165	1.75819	3.87818	8.85799	14.7638	18.5138	27.0202	31.2461	36.3677	39.4192
									46.58	1.60254	3.31641	7.79102	13.0488	15.4141	26.165	30.709	36.998	39.4883	1.7582	3.87819	8.85801	14.7638	18.5138	27.0202	31.2461	36.3677	39.4192
									46.68	1.99023	3.84082	8.26855	13.5771	16.0449	25.7597	30.6552	37.04	38.9551	1.75821	3.87821	8.85803	14.7638	18.5139	27.0202	31.2461	36.3677	39.4192
									46.78	1.84668	3.79102	7.81934	13.4277	15.627	25.3486	29.7334	36.2276	38.5254	1.75822	3.87822	8.85805	14.7639	18.5139	27.0202	31.2461	36.3677	39.4192
									46.88	1.17676	2.80078	7.58203	13.1328	14.8496	25.3662	30.3672	36.2979	38.8506	1.75823	3.87824	8.85807	14.7639	18.5139	27.0203	31.2461	36.3677	39.4192
									46.98	1.8926	3.64844	7.63576	13.7266	15.4668	26.3672	30.5225	36.5322	39.2656	1.75824	3.87825	8.85809	14.7639	18.5139	27.0203	31.2461	36.3677	39.4192
									47.08	1.80762	3.59082	7.85938	13.8242	16.0703	25.9844	30.2168	36.6133	39.1445	1.75825	3.87827	8.85811	14.7639	18.5139	27.0203	31.2461	36.3677	39.4192
									47.18	1.69727	4.00195	8.0791	13.8652	15.4863	25.8682	30.5488	36.5029	39.4199	1.75826	3.87828	8.85813	14.7639	18.5139	27.0203	31.2461	36.3677	39.4192
									47.28	1.91504	3.85742	8.0293	13.5352	15.7998	25.9512	30.1103	36.7851	38.9336	1.75827	3.87829	8.85814	14.764	18.514	27.0203	31.2461	36.3677	39.4192
									47.38	1.80762	3.43457	7.50391	13.7451	15.3848	25.7285	30.3018	36.3604	38.8311	1.75827	3.87831	8.85816	14.764	18.514	27.0203	31.2461	36.3677	39.4192
									47.48	1.6963	3.35645	7.77443	13.3242	15.4688	25.8379	30.3809	36.7002	39.6738	1.75828	3.87832	8.85818	14.764	18.514	27.0203	31.2461	36.3677	39.4192
									47.58	1.43164	3.49902	7.63184	13.7051	15.3477	26.2861	30.374	36.6914	39.4619	1.75829	3.87833	8.8582	14.764	18.514	27.0203	31.2461	36.3677	39.4192
									47.68	1.75098	3.99121	8.17578	13.7646	15.5908	25.1133	29.8037	36.2012	39.1211	1.7583	3.87835	8.85821	14.764	18.514	27.0203	31.2461	36.3677	39.4192
									47.78	0.960938	3.24512	7.36816	12.874	15.0605	25.5264	29.5371	35.9639	38.8359	1.75831	3.87836	8.85823	14.764	18.514	27.0203	31.2461	36.3677	39.4192
									47.88	0.851563	3.13965	7.28223	13.0557	14.8594	25.4619	29.9473	36.1397	38.7295	1.75831	3.87837	8.85824	14.7641	18.514	27.0203	31.2461	36.3677	39.4192
									47.98	0.958045	3.36328	7.33793	12.9844	15.1953	25.8691	30.6133	36.5088	39.248	1.75832	3.87838	8.85826	14.7641	18.5141	27.0204	31.2461	36.3677	39.4192
									48.08	1.69727	3.64063	7.78027	13.8467	15.3115	25.3125	30.0527	36.1006	38.999	1.75833	3.8784	8.85828	14.7641	18.5141	27.0204	31.2461	36.3677	39.4192
									48.18	1.32129	3.71582	7.50098	13.2725	15.5303	25.21	30.1963	36.167	38.9141	1.75834	3.87841	8.85829	14.7641	18.5141	27.0204	31.2462	36.3677	39.4192
									48.28	1.24316	3.55078	7.62695	13.1641	15.6172	25.4746	29.7031	36.3828	38.8525	1.75834	3.87842	8.85831	14.7641	18.5141	27.0204	31.2462	36.3677	39.4192
									48.38	1.30176	3.13477	7.49512	12.8955	15.4932	25.8359	30.1318	36.1621	38.9893	1.75835	3.87843	8.85832	14.7641	18.5141	27.0204	31.2462	36.3677	39.4192
									48.48	1.36134	3.28027	7.56837	13.0977	14.959	25.5703	30.209	36.4463	38.8867	1.75836	3.87844	8.85833	14.7641	18.5141	27.0204	31.2462	36.3677	39.4192
									48.58	1.48047	3.4375	7.80273	13.2783	15.5488	25.6758	30.5811	36.3457	39.1865	1.75836	3.87845	8.85835	14.7642	18.5141	27.0204	31.2462	36.3677	39.4192
									48.68	1.26563	3.6084	7.55176	12.9766	15.6367	26.0205	30.3447	36.1973	39.0977	1.75837	3.87846	8.85836	14.7642	18.5141	27.0204	31.2462	36.3677	39.4192
									48.78	1.33008	3.24414	7.87402	13.2637	15.6533	25.873	30.5986	36.333	39.1611	1.75838	3.87847	8.85838	14.7642	18.5141	27.0204	31.2462	36.3677	39.4192
									48.88	1.84473	3.25293	7.88672	13.4004	15.4619	25.9463	30.2998	36.0234	39.2002	1.75838	3.87848	8.85839	14.7642	18.5142	27.0204	31.2462	36.3677	39.4192
									48.98	1.4082	3.30762	7.69628	12.8721	15.498	25.6045	30.5703	36.1397	39.3545	1.75839	3.87849	8.8584	14.7642	18.5142	27.0204	31.2462	36.3677	39.4192
									49.08	1.20215	3.55762	7.52539	13.1787	15.0752	25.5049	30.6475	36.1231	39.1846	1.7584	3.8785	8.85841	14.7642	18.5142	27.0204	31.2462	36.3677	39.4192
									49.18	1.40332	3.35352	7.53418	13.1172	15.6504	25.6972	30.8281	36.9687	39.331	1.7584	3.87851	8.85843	14.7642	18.5142	27.0204	31.2462	36.3677	39.4192
									49.28	1.94824	3.7334	8.56836	13.6494	16.2109	25.3262	30.2783	36.0059	38.8037	1.75841	3.87852	8.85844	14.7642	18.5142	27.0204	31.2462	36.3677	39.4192
									49.38	0.800781	3.08203	7.69531	12.9658	15.4922	25.7129	30.4023	36.1992	38.7725	1.75841	3.87853	8.85845	14.7642	18.5142	27.0205	31.2462	36.3677	39.4192
									49.48	1.37695	2.79688	7.59863	13.0771	15.5811	25.2842	30.4912	36.5098	38.959	1.75842	3.87854	8.85846	14.7643	18.5142	27.0205	31.2462	36.3677	39.4192
									49.58	0.841797	3.26074	7.57422	13.2881	15.3516	24.7754	30.0928	36.0664	38.5771	1.75843	3.87855	8.85847	14.7643	18.5142	27.0205	31.2462	36.3677	39.4192
									49.68	1.18555	2.98633	7.4541	12.7393	15.292	24.9297	30.0996	35.9912	38.8545	1.75843	3.87856	8.85849	14.7643	18.5142	27.0205	31.2462	36.3677	39.4192
									49.78	0.944336	3.27051	7.26172	12.6279	15.1348	25.499	30.2734	36.418	38.8252	1.75844	3.87857	8.8585	14.7643	18.5142	27.0205	31.2462	36.3677	39.4192
									49.88	0.982422	2.98535	7.18262	12.8945	15.4912	25.6113	30.125	36.6289	39.0293	1.75844	3.87858	8.85851	14.7643	18.5143	27.0205	31.2462	36.3677	39.4192
									49.98	1.15332	3.07324	7.35547	13.2031	15.5098	25.6758	30.6709	36.4658	39.042	1.75845	3.87858	8.85852	14.7643	18.5143	27.0205	31.2462	36.3677	39.4192
									50.08	1.23145	3.46582	7.56836	12.8701	15.4658	25.4834	30.2871	36.4482	39.3174	1.75845	3.87859	8.85853	14.7643	18.5143	27.0205	31.2462	36.3677	39.4192
									50.18	1.41016	3.76074	7.35156	12.9365	15.5127	25.6699	30.5078	36.3926	39.3457	1.75846	3.8786	8.85854	14.7643	18.5143	27.0205	31.2462	36.3677	39.4192
									50.28	1.44727	3.5791	7.31836	13.0742	15.6543	25.1807	30.5635	36.0723	39.0361	1.75846	3.87861	8.85855	14.7643	18.5143	27.0205	31.2462	36.3677	39.4192
									50.38	0.929688	3.31641	7.13672	13.0488	15.499	25.4033	30.2314	36.251	39.001	1.75847	3.87862	8.85856	14.7644	18.5143	27.0205	31.2462	36.3677	39.4192
									50.48	1.47071	3.42969	7.45899	12.9443	15.3027	25.7988	30.7861	36.5557	39.0771	1.75847	3.87862	8.85857	14.7644	18.5143	27.0205	31.2462	36.3677	39.4192
									50.58	1.32617	3.49512	7.62598	12.8047	15.7363	25.583	30.292	36.3262	39.167	1.75848	3.87863	8.85858	14.7644	18.5143	27.0205	31.2462	36.3678	39.4192
									50.68	1.29688	3.24512	7.45605	12.7598	15.7588	25.5205	30.5303	36.6211	38.8457	1.75848	3.87864	8.85859	14.7644	18.5143	27.0205	31.2462	36.3678	39.4192
									50.78	0.875977	3.18652	7.40723	12.9082	15.6465	25.4531	30.7363	36.0996	39.0146	1.75849	3.87865	8.8586	14.7644	18.5143	27.0205	31.2462	36.3678	39.4192
									50.88	1.08301	3.33594	7.56934	13.2832	15.5762	25.3613	30.4082	36.0078	39.1768	1.75849	3.87865	8.85861	14.7644	18.5143	27.0205	31.2462	36.3678	39.4192
									50.98	0.992182	3.46777	6.90722	13.042	15.3252	25.457	30.4258	36.0254	38.9248	1.75849	3.87866	8.85861	14.7644	18.5143	27.0205	31.2462	36.3678	39.4192
									51.08	1.0293	3.39063	7.36328	12.8311	15.1211	25.792	30.8974	36.8369	39.7207	1.7585	3.87867	8.85862	14.7644	18.5143	27.0205	31.2462	36.3678	39.4192
									51.18	1.8877	3.80273	8.0166	13.2959	15.8213	25.4443	30.3701	36.2949	38.7178	1.7585	3.87867	8.85863	14.7644	18.5144	27.0205	31.2462	36.3678	39.4192
									51.28	1.10742	3.05371	7.35449	12.8398	15.4385	25.3115	30.4365	35.8691	38.7656	1.75851	3.87868	8.85864	14.7644	18.5144	27.0205	31.2462	36.3678	39.4192
									51.38	0.827148	3.36328	7.2793	12.8164	15.499	25.1006	30.4424	36.3896	38.8779	1.75851	3.87869	8.85865	14.7644	18.5144	27.0205	31.2462	36.3678	39.4192
									51.48	1.11425	3.10254	7.03417	12.6689	15.2207	25.0772	30.3945	36.1279	39.1689	1.75852	3.87869	8.85866	14.7644	18.5144	27.0206	31.2463	36.3678	39.4192
									51.58	1.05762	3.16113	6.83496	12.4268	14.9326	25.4814	31.1894	36.6172	39.3164	1.75852	3.8787	8.85866	14.7645	18.5144	27.0206	31.2463	36.3678	39.4192
									51.68	1.68359	3.45117	7.57031	13.168	15.9727	25.3945	30.5283	36.0615	38.8516	1.75852	3.87871	8.85867	14.7645	18.5144	27.0206	31.2463	36.3678	39.4192
									51.78	1.20117	3.02148	7.72461	13.0781	15.7666	25.2334	30.7051	36.0059	38.7676	1.75853	3.87871	8.85868	14.7645	18.5144	27.0206	31.2463	36.3678	39.4192
									51.88	0.551758	3.22754	7.51074	12.5225	15.5381	25.4922	30.6983	36.2813	38.6836	1.75853	3.87872	8.85869	14.7645	18.5144	27.0206	31.2463	36.3678	39.4192
									51.98	1.043	2.9668	7.36234	12.5801	15.4063	25.625	31.2812	36.8135	39.1748	1.75853	3.87872	8.85869	14.7645	18.5144	27.0206	31.2463	36.3678	39.4192
									52.08	1.35254	3.55371	7.80273	13.1436	15.8271	25.4941	30.9082	36.7588	39.5029	1.75854	3.87873	8.8587	14.7645	18.5144	27.0206	31.2463	36.3678	39.4192
									52.18	1.37695	3.83398	7.18164	12.7275	15.9746	24.9873	30.418	36.708	38.8066	1.75854	3.87874	8.85871	14.7645	18.5144	27.0206	31.2463	36.3678	39.4192
									52.28	0.765625	3.02344	7.2207	12.7725	15.334	25.3936	30.1943	36.6182	38.46	1.75855	3.87874	8.85871	14.7645	18.5144	27.0206	31.2463	36.3678	39.4192
									52.38	1.12207	3.47754	7.73438	12.8447	15.8691	25.4219	30.8125	36.9287	39.1523	1.75855	3.87875	8.85872	14.7645	18.5144	27.0206	31.2463	36.3678	39.4192
									52.48	1.31639	3.22168	8.01366	12.9092	15.3232	25.2891	30.6328	36.5244	38.9414	1.75855	3.87875	8.85873	14.7645	18.5144	27.0206	31.2463	36.3678	39.4192
									52.58	0.791016	3.3457	7.25488	12.7148	15.6924	25.499	31.0635	36.8955	39.251	1.75856	3.87876	8.85873	14.7645	18.5144	27.0206	31.2463	36.3678	39.4192
									52.68	1.37305	3.56641	7.78125	13.2539	15.9326	25.2422	30.7627	36.5527	39.0459	1.75856	3.87876	8.85874	14.7645	18.5144	27.0206	31.2463	36.3678	39.4192
									52.78	0.851563	3.12402	7.17871	12.8203	15.7051	25.6387	30.7158	36.1553	38.7275	1.75856	3.87877	8.85875	14.7645	18.5144	27.0206	31.2463	36.3678	39.4192
									52.88	1.16797	3.40527	7.66602	13.1631	16.0703	25.7334	30.9561	36.832	38.7256	1.75856	3.87877	8.85875	14.7645	18.5145	27.0206	31.2463	36.3678	39.4192
									52.98	1.15823	3.28809	7.70217	13.1377	15.7217	26.2861	31.5273	37.2266	39.4482	1.75857	3.87878	8.85876	14.7645	18.5145	27.0206	31.2463	36.3678	39.4192
									53.08	1.6582	3.39648	8.05957	13.415	15.8594	25.5957	31.1484	37.3008	39.5605	1.75857	3.87878	8.85877	14.7645	18.5145	27.0206	31.2463	36.3678	39.4192
									53.18	1.31836	3.50781	7.89258	13.1631	15.7861	25.7168	30.9297	36.8857	39.0977	1.75857	3.87879	8.85877	14.7646	18.5145	27.0206	31.2463	36.3678	39.4192
									53.28	1.47656	3.06934	7.79004	13.208	16.2441	25.6416	31.0996	36.8271	39.1719	1.75858	3.87879	8.85878	14.7646	18.5145	27.0206	31.2463	36.3678	39.4192
									53.38	1.37891	3.24707	7.78125	13.2598	16.0996	25.7666	31.126	36.9297	39.3955	1.75858	3.87879	8.85878	14.7646	18.5145	27.0206	31.2463	36.3678	39.4192
									53.48	1.04686	3.2334	7.81444	13.2422	15.7754	25.0674	30.7861	36.4981	38.7129	1.75858	3.8788	8.85879	14.7646	18.5145	27.0206	31.2463	36.3678	39.4192
									53.58	1.19531	2.91602	7.44531	12.873	15.1133	25.5332	31.167	37.0332	38.9521	1.75859	3.8788	8.85879	14.7646	18.5145	27.0206	31.2463	36.3678	39.4192
									53.68	1.60059	3.35156	8.10059	13.1709	15.6367	25.3193	30.627	36.21	39.3252	1.75859	3.87881	8.8588	14.7646	18.5145	27.0206	31.2463	36.3678	39.4192
									53.78	0.849609	2.94727	7.51758	12.7842	15.6572	25.8105	30.9971	36.875	39.624	1.75859	3.87881	8.8588	14.7646	18.5145	27.0206	31.2463	36.3678	39.4192
									53.88	1.43262	3.11035	7.5459	13.0195	16.0068	25.7627	30.4658	36.5303	39.0664	1.75859	3.87882	8.85881	14.7646	18.5145	27.0206	31.2463	36.3678	39.4192
									53.98	0.948257	2.90918	7.39552	12.8184	15.1055	25.8467	30.5	36.6719	39.1982	1.7586	3.87882	8.85881	14.7646	18.5145	27.0206	31.2463	36.3678	39.4192
									54.08	0.946289	3.05469	7.17285	12.6025	15.7412	24.9502	31.1025	36.5928	38.8682	1.7586	3.87882	8.85882	14.7646	18.5145	27.0206	31.2463	36.3678	39.4192
									54.18	1.01172	2.98242	7.44922	12.5625	15.4199	25.2402	30.667	36.0947	38.4082	1.7586	3.87883	8.85882	14.7646	18.5145	27.0206	31.2463	36.3678	39.4192
									54.28	0.603516	2.99219	7.42578	12.6016	15.3887	25.2686	30.2461	36.6182	38.6729	1.7586	3.87883	8.85883	14.7646	18.5145	27.0206	31.2463	36.3678	39.4192
									54.38	0.698242	2.40234	7.21289	12.7637	15.2568	25.6836	30.8535	36.7441	38.9707	1.75861	3.87884	8.85883	14.7646	18.5145	27.0206	31.2463	36.3678	39.4192
									54.48	1.24902	2.98047	7.61133	12.9814	15.498	25.165	30.7324	36.8252	39.1855	1.75861	3.87884	8.85884	14.7646	18.5145	27.0206	31.2463	36.3678	39.4192
									54.58	1.36816	3.01367	7.24414	12.7871	15.8252	25.6982	30.7168	37.1094	39.4287	1.75861	3.87884	8.85884	14.7646	18.5145	27.0206	31.2463	36.3678	39.4192
									54.68	1.49609	3.19629	7.54688	12.5117	15.5488	25.541	30.7647	36.7969	39.4238	1.75861	3.87885	8.85885	14.7646	18.5145	27.0206	31.2463	36.3678	39.4192
									54.78	1.11426	3.21484	7.71582	13.0146	15.5059	25.7529	30.6728	36.8379	39.2119	1.75861	3.87885	8.85885	14.7646	18.5145	27.0206	31.2463	36.3678	39.4192
									54.88	1.14063	3.2041	7.86621	13.1846	15.8848	25.4414	30.4063	36.5625	39.2041	1.75862	3.87885	8.85885	14.7646	18.5145	27.0206	31.2463	36.3678	39.4192
									54.98	0.584973	2.67969	7.5215	12.832	15.3018	25.5937	30.6338	36.8818	39.4463	1.75862	3.87886	8.85886	14.7646	18.5145	27.0206	31.2463	36.3678	39.4192
									55.08	1.09375	2.96289	7.14844	12.9365	15.7266	25.3359	30.6689	36.9814	39.6328	1.75862	3.87886	8.85886	14.7646	18.5145	27.0206	31.2463	36.3678	39.4192
									55.18	1.61621	2.90039	7.40527	13.04	15.8691	25.2314	30.5166	36.6563	39.376	1.75862	3.87886	8.85887	14.7646	18.5145	27.0206	31.2463	36.3678	39.4192
									55.28	1.29004	2.74316	7.32324	12.7334	15.4268	24.8516	30.3057	36.3389	39.2422	1.75863	3.87887	8.85887	14.7646	18.5145	27.0206	31.2463	36.3678	39.4192
									55.38	1.42676	2.53809	7.77344	12.6699	15.46	25.0283	30.6211	36.1758	38.9629	1.75863	3.87887	8.85887	14.7646	18.5145	27.0206	31.2463	36.3678	39.4192
									55.48	0.919956	2.54688	7.32718	12.4326	15.3086	25.5644	30.7773	36.623	39.5273	1.75863	3.87887	8.85888	14.7647	18.5145	27.0206	31.2463	36.3678	39.4192
									55.58	1.07324	2.63379	7.40625	12.6582	15.5654	25.3506	30.4551	36.7119	39.2188	1.75863	3.87888	8.85888	14.7647	18.5145	27.0207	31.2463	36.3678	39.4192
									55.68	1.22266	2.88867	7.62598	12.627	15.6807	25.542	30.457	36.6904	39.498	1.75863	3.87888	8.85888	14.7647	18.5146	27.0207	31.2463	36.3678	39.4192
									55.78	1.32715	2.95508	7.49023	12.7803	15.7549	25.5381	30.501	36.8135	39.4775	1.75863	3.87888	8.85889	14.7647	18.5146	27.0207	31.2463	36.3678	39.4192
									55.88	1.17676	3.03027	7.72852	12.8672	15.2695	25.7314	31.0039	37.2939	39.6465	1.75864	3.87888	8.85889	14.7647	18.5146	27.0207	31.2463	36.3678	39.4192
									55.98	1.41895	3.08887	7.89161	12.9814	15.3799	25.7588	30.9775	37.1035	39.6436	1.75864	3.87889	8.85889	14.7647	18.5146	27.0207	31.2463	36.3678	39.4192
									56.08	1.65527	3.27734	7.96777	12.7754	15.6875	25.8916	30.0185	37.1103	39.2246	1.75864	3.87889	8.8589	14.7647	18.5146	27.0207	31.2463	36.3678	39.4192
									56.18	1.46289	2.7002	7.45215	12.6992	15.6621	25.2979	30.457	36.3125	39.3223	1.75864	3.87889	8.8589	14.7647	18.5146	27.0207	31.2463	36.3678	39.4192
									56.28	0.994141	2.30469	7.04102	12.6387	15.2285	25.2793	30.1377	35.915	39.5684	1.75864	3.8789	8.8589	14.7647	18.5146	27.0207	31.2463	36.3678	39.4192
									56.38	1.10547	2.71973	7.23047	12.5713	15.2061	25.1348	30.166	36.4746	39.3008	1.75865	3.8789	8.85891	14.7647	18.5146	27.0207	31.2463	36.3678	39.4192
									56.48	1.03811	2.86816	7.36526	12.6465	15.0684	25.3223	30.8857	36.6914	39.5537	1.75865	3.8789	8.85891	14.7647	18.5146	27.0207	31.2463	36.3678	39.4192
									56.58	1.55957	2.9873	7.26855	12.5459	15.3965	25.041	29.999	36.0518	38.8779	1.75865	3.8789	8.85891	14.7647	18.5146	27.0207	31.2463	36.3678	39.4192
									56.68	0.795898	1.98438	7.30859	12.0469	14.9951	25.502	30.502	36.5469	39.373	1.75865	3.87891	8.85892	14.7647	18.5146	27.0207	31.2463	36.3678	39.4192
									56.78	1.27441	2.67871	7.09668	12.5664	15.2197	25.5254	29.6553	36.5791	39.1836	1.75865	3.87891	8.85892	14.7647	18.5146	27.0207	31.2463	36.3678	39.4192
									56.88	1.16406	2.64844	7.3457	12.502	15.1221	25.3984	30.2236	36.542	39.9844	1.75865	3.87891	8.85892	14.7647	18.5146	27.0207	31.2463	36.3678	39.4192
									56.98	1.61035	3.25879	7.66211	12.5371	15.4961	25.2285	30.2617	36.4883	39.5615	1.75865	3.87891	8.85893	14.7647	18.5146	27.0207	31.2463	36.3678	39.4192
									57.08	1.4668	3.2041	7.47266	12.4551	15.6836	25.334	30.4844	36.2227	39.8271	1.75866	3.87891	8.85893	14.7647	18.5146	27.0207	31.2463	36.3678	39.4192
									57.18	1.75684	2.89746	7.41992	12.4775	15.2832	25.4267	30.043	36.2822	39.2637	1.75866	3.87892	8.85893	14.7647	18.5146	27.0207	31.2463	36.3678	39.4192
									57.28	1.39355	2.91309	7.44922	12.6328	15.4102	25.2568	29.5986	35.8633	39.1924	1.75866	3.87892	8.85893	14.7647	18.5146	27.0207	31.2463	36.3678	39.4192
									57.38	0.960938	2.98242	7.27637	12.4707	15.1338	25.3672	30.084	36.6943	39.7002	1.75866	3.87892	8.85894	14.7647	18.5146	27.0207	31.2463	36.3678	39.4192
									57.48	1.12402	3.0791	7.19336	12.5596	15.4229	24.9766	29.9668	36.251	39.543	1.75866	3.87892	8.85894	14.7647	18.5146	27.0207	31.2463	36.3678	39.4192
									57.58	0.953125	2.70703	6.70117	12.4141	15.3594	25.2353	29.9326	36.5244	39.6543	1.75866	3.87893	8.85894	14.7647	18.5146	27.0207	31.2463	36.3678	39.4192
									57.68	1.04102	2.74414	7.14648	12.1162	15.3076	24.8789	29.8467	35.9375	39.2715	1.75866	3.87893	8.85894	14.7647	18.5146	27.0207	31.2463	36.3678	39.4192
									57.78	0.835938	2.56934	7.1084	11.8857	14.9648	25.2646	30.3027	36.4131	39.7285	1.75867	3.87893	8.85895	14.7647	18.5146	27.0207	31.2463	36.3678	39.4192
									57.88	1.02637	2.87207	7.64453	12.1416	14.9736	25.1338	29.877	36.1992	39.4473	1.75867	3.87893	8.85895	14.7647	18.5146	27.0207	31.2463	36.3678	39.4192
									57.98	1.18948	2.92871	7.47659	12.416	14.9482	25.1182	30.29	36.1514	39.9306	1.75867	3.87893	8.85895	14.7647	18.5146	27.0207	31.2463	36.3678	39.4192
									58.08	1.67188	3.19824	8.02539	12.2803	15.5674	25.6162	30.1211	36.0771	39.6133	1.75867	3.87894	8.85895	14.7647	18.5146	27.0207	31.2463	36.3678	39.4192
									58.18	1.52441	3.04492	7.63574	11.9307	15.0605	24.8613	29.7822	35.9873	39.2734	1.75867	3.87894	8.85895	14.7647	18.5146	27.0207	31.2463	36.3678	39.4192
									58.28	1.04102	2.35742	7.35938	11.9189	14.8857	25.1035	29.7129	36.3906	39.7539	1.75867	3.87894	8.85896	14.7647	18.5146	27.0207	31.2463	36.3678	39.4192
									58.38	1.12598	2.63477	7.28125	12.4746	14.8789	25.0244	29.8311	36.5147	39.7139	1.75867	3.87894	8.85896	14.7647	18.5146	27.0207	31.2463	36.3678	39.4192
									58.48	1.33985	2.39063	7.47657	12.3145	14.7139	24.8672	29.6572	36.8584	39.125	1.75867	3.87894	8.85896	14.7647	18.5146	27.0207	31.2463	36.3678	39.4192
									58.58	1.68262	2.75781	7.54004	11.7549	15.1924	25.1201	29.5059	36.0488	39.2432	1.75868	3.87894	8.85896	14.7647	18.5146	27.0207	31.2463	36.3678	39.4192
									58.68	1.02051	2.66309	7.06543	12.0098	14.8047	24.6748	29.2412	35.9912	39.3008	1.75868	3.87895	8.85897	14.7647	18.5146	27.0207	31.2463	36.3678	39.4192
									58.78	1.15039	2.19824	7.24414	11.6201	14.5693	24.8193	29.8242	36.2344	39.5068	1.75868	3.87895	8.85897	14.7647	18.5146	27.0207	31.2463	36.3678	39.4192
									58.88	1.34277	2.80469	7.4541	11.5625	14.7646	24.374	29.4229	36.4512	39.3164	1.75868	3.87895	8.85897	14.7647	18.5146	27.0207	31.2463	36.3678	39.4192
									58.98	0.99025	2.86133	6.97365	11.2441	14.7139	24.7305	29.9912	36.5674	39.2734	1.75868	3.87895	8.85897	14.7647	18.5146	27.0207	31.2463	36.3678	39.4192
									59.08	1.43457	2.91211	7.34375	12.2725	14.9473	24.503	29.2813	35.6074	39.5576	1.75868	3.87895	8.85897	14.7647	18.5146	27.0207	31.2463	36.3678	39.4192
									59.18	0.527344	2.57715	6.74023	11.8896	14.4092	23.959	28.7266	35.458	39.7949	1.75868	3.87895	8.85897	14.7647	18.5146	27.0207	31.2463	36.3678	39.4192
									59.28	0.435547	2.13672	6.94043	12.4063	14.2793	24.3222	28.9824	35.8281	39.2012	1.75868	3.87896	8.85898	14.7647	18.5146	27.0207	31.2463	36.3678	39.4192
									59.38	0.862305	2.3125	7.23828	11.7139	14.5518	24.2734	29.2187	35.7734	39.289	1.75868	3.87896	8.85898	14.7647	18.5146	27.0207	31.2463	36.3678	39.4192
									59.48	1.09074	2.41699	6.83781	11.3271	14.4277	24.3936	29.2227	36.0664	38.4151	1.75868	3.87896	8.85898	14.7647	18.5146	27.0207	31.2463	36.3678	39.4192
									59.58	1.64648	2.60156	7.44238	11.0127	13.9521	24.1729	29.6446	36.3389	39.2539	1.75869	3.87896	8.85898	14.7647	18.5146	27.0207	31.2463	36.3678	39.4192
									59.68	1.5293	2.43457	7.10254	11.9307	15.2021	24.2393	29.0176	35.9033	39.4405	1.75869	3.87896	8.85898	14.7647	18.5146	27.0207	31.2463	36.3678	39.4192
									59.78	1.27441	2.25977	6.71289	12.0098	14.9375	24.4649	28.8809	36.1241	39.2911	1.75869	3.87896	8.85898	14.7647	18.5146	27.0207	31.2463	36.3678	39.4192
									59.88	1	2.26074	7.24609	11.7461	14.2627	32.4561	41.1485	51.5723	50.6544	1.75869	3.87896	8.85899	14.7647	18.5146	27.0207	31.2463	36.3678	39.4192
									59.98	2.08996	5.14844	12.7208	13.6143	18.7344	36.3593	63.6738	71.7597	112.728	1.75869	3.87897	8.85899	14.7647	18.5146	27.0207	31.2463	36.3678	39.4192
									60.08	3.64355	6.66211	15.2324	16.0898	30.6816	30.04	53.5664	55.9726	117.31	2.18879	4.26947	8.13699	14.7648	18.5146	20.5427	31.2463	36.3678	39.4192
									60.18	2.4082	5.2334	10.8711	14.7236	27.3008	24.9287	35.542	39.1719	70.3506	2.15097	4.19569	7.99639	11.6568	14.8736	20.1877	25.3793	33.1948	39.236
									60.28	1.27637	2.6875	7.79688	12.4053	18.6357	23.5381	28.7608	34.2695	45.2744	2.1138	4.1232	7.85822	11.4553	14.6166	19.8389	24.9408	32.6212	38.5581
									60.38	0.709961	2.05566	6.84766	11.252	14.5508	23.2715	27.8193	34.1338	39.2324	2.07728	4.05195	7.72244	11.2574	14.3641	19.4961	24.5099	32.0576	37.8919
									60.48	1.37988	2.14746	6.46484	10.833	13.8154	23.6611	28.3486	34.8027	37.792	2.04138	3.98194	7.589	11.0629	14.1159	19.1592	24.0864	31.5036	37.2371
									60.58	0.742188	1.97266	6.36621	11.1006	13.5098	23.8779	29.251	35.5342	38.9981	2.00611	3.91313	7.45787	10.8717	13.872	18.8282	23.6702	30.9593	36.5937
									60.68	0.425781	2.06836	6.39746	11.0322	13.7607	23.1846	28.7022	36.0127	40.2852	1.97145	3.84552	7.32901	10.6839	13.6323	18.5028	23.2612	30.4243	35.9614
									60.78	0.696289	1.66895	6.28223	10.835	13.6016	24.2256	29.9736	36.9707	42.1065	1.93739	3.77907	7.20237	10.4993	13.3967	18.1831	22.8592	29.8986	35.34
									60.88	1.25098	2.18945	6.86816	11.3154	14.3467	23.7861	30.3281	37.0576	43.1836	1.90391	3.71378	7.07793	10.3179	13.1652	17.869	22.4643	29.382	34.7294
									60.98	1.32031	2.26465	6.7207	10.9805	14.8486	23.9414	29.9189	36.3418	42.9248	1.87101	3.64961	6.95562	10.1396	12.9378	17.5602	22.0761	28.8743	34.1293
									61.08	0.787109	2.26953	6.8252	10.8701	14.5127	23.2236	29.4043	35.919	43.044	1.83868	3.58654	6.83543	9.96436	12.7142	17.2568	21.6947	28.3754	33.5396
									61.18	0.670898	2.18164	6.29492	10.6299	14.1367	22.8145	28.7813	35.5996	42.4199	1.80691	3.52457	6.71733	9.79219	12.4945	16.9586	21.3198	27.8851	32.96
									61.28	0.811523	1.82813	6.45215	10.5342	13.584	22.3487	28.6182	35.6983	42.3526	1.77569	3.46367	6.60126	9.623	12.2786	16.6656	20.9514	27.4033	32.3905
									61.38	1.20801	2.59766	6.48535	10.5654	13.5127	22.5107	28.5576	35.4648	42.373	1.74501	3.40382	6.4872	9.45672	12.0665	16.3776	20.5894	26.9298	31.8309
									61.48	1.57614	2.5459	6.24606	10.6592	13.5996	21.5371	26.9932	34.3535	41.0254	1.71485	3.34501	6.3751	9.29332	11.858	16.0946	20.2336	26.4645	31.2809
									61.58	0.72168	1.66113	5.89648	9.87305	12.5479	21.3125	26.9541	33.7842	40.5088	1.68522	3.28721	6.26495	9.13273	11.6531	15.8165	19.884	26.0072	30.7404
									61.68	0.631836	1.74805	6.0166	9.68262	12.6465	21.041	26.7119	33.2315	39.9082	1.65611	3.23041	6.1567	8.97493	11.4517	15.5432	19.5404	25.5578	30.2092
									61.78	0.728516	1.92188	5.89648	9.58887	12.3311	20.8242	27.042	33.1494	39.7783	1.62749	3.17459	6.05032	8.81986	11.2538	15.2746	19.2028	25.1162	29.6872
									61.88	0.800781	2.00391	6.06836	9.73828	12.8496	20.6631	26.3613	32.9394	39.331	1.59937	3.11974	5.94577	8.66746	11.0594	15.0107	18.871	24.6822	29.1742
									61.98	1.29489	2.27441	5.75778	9.63965	12.8467	19.8535	24.833	31.8242	38.0322	1.57173	3.06583	5.84303	8.5177	10.8683	14.7514	18.5449	24.2557	28.6702
									62.08	0.755859	1.58398	5.49023	9.01758	12.0371	19.8731	25.0303	31.6934	37.458	1.54457	3.01286	5.74207	8.37051	10.6805	14.4965	18.2245	23.8366	28.1748
									62.18	1.06641	1.93262	5.83398	9.24023	11.8467	19.4609	24.4629	31.0684	37.0283	1.51789	2.9608	5.64286	8.22588	10.4959	14.246	17.9096	23.4247	27.6879
									62.28	0.611328	1.83301	5.66113	9.06152	11.2451	19.3272	23.7637	30.7676	36.3662	1.49166	2.90964	5.54535	8.08375	10.3146	13.9998	17.6001	23.02	27.2095
									62.38	0.713867	1.44238	4.95898	8.69824	10.9717	18.7558	23.6416	29.8721	36.1152	1.46589	2.85936	5.44954	7.94407	10.1364	13.7579	17.296	22.6222	26.7394
									62.48	1.21677	1.56836	4.95701	8.57422	11.0811	17.8369	22.875	29.0557	35.2139	1.44055	2.80996	5.35537	7.80681	9.96123	13.5202	16.9971	22.2313	26.2773
									62.58	0.620117	1.0625	4.59863	8.17188	10.4814	17.6025	22.5186	28.7002	34.46	1.41566	2.7614	5.26284	7.67191	9.7891	13.2866	16.7035	21.8472	25.8233
									62.68	0.436523	1.31445	4.35645	7.50488	10.4912	17.5654	21.7686	27.7861	33.8106	1.3912	2.71369	5.1719	7.53935	9.61995	13.057	16.4148	21.4697	25.3771
									62.78	0.506836	1.6543	4.3584	7.61523	10.0225	16.7051	21.0098	27.0088	33.2197	1.36716	2.6668	5.08254	7.40908	9.45373	12.8314	16.1312	21.0987	24.9386
									62.88	0.740234	1.71875	4.50391	7.80078	9.7959	16.7803	21.043	27.2148	32.9629	1.34354	2.62072	4.99472	7.28106	9.29038	12.6097	15.8525	20.7342	24.5077
									62.98	1.02538	2.02539	4.36132	7.80078	10.0977	16.5898	20.2363	26.168	32.1592	1.32033	2.57544	4.90841	7.15525	9.12986	12.3918	15.5786	20.3759	24.0842
									63.08	0.836914	1.80469	4.12012	7.57813	9.81836	16.1699	19.917	26.1729	31.5254	1.29751	2.53093	4.8236	7.03161	8.97209	12.1777	15.3094	20.0238	23.6681
									63.18	0.776367	1.78906	3.90527	7.62012	9.46289	15.8369	19.415	24.8701	30.8154	1.27509	2.4872	4.74025	6.91011	8.81707	11.9673	15.0448	19.6778	23.2591
									63.28	0.731445	1.59668	4.71973	7.35059	9.05371	15.0254	18.9688	24.2588	29.8867	1.25306	2.44423	4.65835	6.79071	8.66472	11.7605	14.7849	19.3378	22.8572
									63.38	0.478516	1.42969	3.69727	6.7832	8.83398	14.7383	18.6504	23.668	29.5625	1.23141	2.40199	4.57786	6.67338	8.51501	11.5573	14.5294	19.0037	22.4623
									63.48	0.527337	1.41602	4.10937	6.83789	9.01563	14.5273	18.1006	23.0645	28.3838	1.21013	2.36049	4.49875	6.55807	8.36788	11.3576	14.2784	18.6753	22.0741
									63.58	-0.0966797	1.3623	3.66797	6.34277	8.43164	14.2783	17.5059	22.7012	28.083	1.18922	2.3197	4.42102	6.44475	8.22328	11.1613	14.0317	18.3526	21.6927
									63.68	0.422852	1.57031	3.85742	6.41895	8.20996	14.2256	17.8359	22.1816	27.7353	1.16867	2.27962	4.34463	6.33339	8.08119	10.9685	13.7892	18.0355	21.3179
									63.78	1.07422	1.64453	4.1123	6.30664	8.13867	13.3848	17.0967	21.4297	27.0859	1.14848	2.24023	4.26956	6.22396	7.94156	10.7789	13.5509	17.7239	20.9495
									63.88	0.75293	1.10449	3.33008	6.06738	7.50293	13.1543	16.8721	21.3584	26.3105	1.12864	2.20152	4.19579	6.11641	7.80434	10.5927	13.3168	17.4176	20.5875
									63.98	0.625001	1.24023	3.4375	6.21289	8.01172	12.8613	16.2168	20.625	25.6953	1.10913	2.16348	4.12328	6.01073	7.66949	10.4097	13.0867	17.1167	20.2318
									64.08	0.563477	1.15527	3.97754	6.24023	7.63867	12.5742	15.6065	20.3311	25.1113	1.08997	2.1261	4.05204	5.90686	7.53696	10.2298	12.8606	16.8209	19.8822
									64.18	0.46875	1.19043	3.64746	5.81934	7.43555	12.7061	15.6377	19.9063	24.7881	1.07114	2.08936	3.98202	5.8048	7.40673	10.053	12.6383	16.5302	19.5387
									64.28	0.889648	1.2002	3.92383	5.59473	7.45215	12.4746	15.1289	19.2168	23.7568	1.05263	2.05326	3.91322	5.7045	7.27875	9.87933	12.42	16.2446	19.2011
									64.38	0.601563	1.41113	3.48438	5.05078	7.31055	11.4814	14.4131	18.6572	22.7988	1.03444	2.01778	3.8456	5.60594	7.15299	9.70862	12.2054	15.9639	18.8693
									64.48	0.242204	0.655273	2.95607	4.98828	6.74902	11.4922	14.4727	18.5713	22.8438	1.01656	1.98292	3.77915	5.50907	7.02939	9.54088	11.9945	15.6881	18.5433
									64.58	0.547852	1.17676	3.16211	5.23438	6.85352	11.3984	13.7373	18.6904	22.5567	0.998999	1.94865	3.71385	5.41388	6.90792	9.37601	11.7872	15.417	18.2228
									64.68	0.508789	0.881836	3.04883	4.93164	6.73926	11.123	13.7744	18.2373	21.7852	0.981738	1.91498	3.64968	5.32033	6.78856	9.21399	11.5835	15.1506	17.908
									64.78	0.651367	1.07129	3.16895	4.98145	6.10645	10.6523	13.3193	17.6768	20.7969	0.964775	1.88189	3.58662	5.2284	6.67127	9.0548	11.3834	14.8889	17.5986
									64.88	0.625977	1.05762	2.47461	4.52441	6.62598	10.5449	12.9609	17.4199	20.4189	0.948104	1.84938	3.52465	5.13806	6.556	8.89833	11.1867	14.6316	17.2945
									64.98	0.542974	0.728516	3.07911	4.68945	6.31445	10.2793	12.7764	16.6602	20.6689	0.931721	1.81742	3.46374	5.04928	6.44272	8.74459	10.9934	14.3788	16.9956
									65.08	0.146484	0.932617	2.77441	4.83301	5.81641	10.4648	12.5635	16.5313	20.0762	0.915622	1.78602	3.40389	4.96203	6.33139	8.59349	10.8034	14.1303	16.702
									65.18	0.46875	1.0498	3.25684	5.09375	6.03418	10.1631	12.4424	16.0352	19.6592	0.899802	1.75516	3.34508	4.87629	6.22199	8.44499	10.6168	13.8861	16.4134
									65.28	0.77832	1.07617	3.07227	4.84277	6.25	9.88671	12.2334	15.7041	18.9101	0.884254	1.72483	3.28728	4.79204	6.11448	8.29908	10.4333	13.6462	16.1298
									65.38	0.598633	1.14941	2.83105	4.59863	5.99805	9.38281	11.5791	15.1387	18.4707	0.868975	1.69503	3.23048	4.70924	6.00883	8.15567	10.253	13.4104	15.851
									65.48	0.54491	0.629883	2.87596	4.73926	5.02734	8.96191	11.0928	14.5664	17.7197	0.853959	1.66574	3.17466	4.62787	5.905	8.01477	10.0759	13.1787	15.5772
									65.58	-0.0644531	0.634766	2.38477	4.3291	5.07617	9.48829	10.8184	14.2998	17.4375	0.839204	1.63696	3.1198	4.5479	5.80297	7.87627	9.90179	12.951	15.308
									65.68	0.436523	0.498047	2.78711	4.34473	5.58398	9.05957	11.0547	14.4063	17.3496	0.824704	1.60867	3.0659	4.46932	5.7027	7.74017	9.73068	12.7272	15.0435
									65.78	0.470703	0.880859	2.64648	4.2334	5.34375	8.32909	10.4043	14.0137	16.9316	0.810454	1.58088	3.01292	4.39209	5.60416	7.60644	9.56256	12.5073	14.7836
									65.88	0.419922	0.669922	2.19043	3.76074	5.12598	8.34961	10.1299	13.3936	16.0293	0.79645	1.55356	2.96086	4.3162	5.50733	7.475	9.39732	12.2912	14.5281
									65.98	0.23045	0.253906	2.21776	4.25684	4.79492	7.90918	9.62598	12.543	15.4756	0.782688	1.52672	2.9097	4.24162	5.41217	7.34585	9.23496	12.0788	14.2771
									66.08	0.0126953	0.182617	1.97754	3.09863	4.41113	8.40041	9.59182	12.7666	15.3574	0.769164	1.50034	2.85942	4.16833	5.31865	7.21891	9.07538	11.8701	14.0304
									66.18	0.337891	0.783203	2.49609	4.13379	4.68164	8.16309	10.0576	13.0137	16.0078	0.755874	1.47441	2.81002	4.09631	5.22675	7.09417	8.91856	11.665	13.788
									66.28	0.467773	1.13672	2.64453	4.19727	4.56641	7.91498	10.0097	13.1415	15.3652	0.742813	1.44894	2.76146	4.02553	5.13644	6.9716	8.76447	11.4634	13.5497
									66.38	0.480469	1.17188	2.69922	4.20605	4.97559	7.46191	8.87109	12.043	14.6025	0.729978	1.4239	2.71375	3.95597	5.04769	6.85113	8.61302	11.2654	13.3156
									66.48	-0.0155993	0.186523	2.251	3.27637	4.39941	7.70508	9.16309	11.7861	14.2168	0.717364	1.3993	2.66685	3.88762	4.96047	6.73276	8.46421	11.0707	13.0855
									66.58	0.337891	0.521484	2.23438	3.79688	4.48828	6.59671	8.08402	11.0489	13.7305	0.704969	1.37512	2.62077	3.82044	4.87475	6.61642	8.31794	10.8794	12.8594
									66.68	-0.458984	0.105469	1.84863	2.94531	3.7959	6.95898	8.80273	11.4014	13.7246	0.692788	1.35136	2.57549	3.75443	4.79052	6.50209	8.17421	10.6914	12.6372
									66.78	0.0615234	0.510742	1.80371	3.5332	4.07227	7.42575	9.03219	11.5146	13.8261	0.680818	1.32801	2.53099	3.68955	4.70775	6.38975	8.03298	10.5067	12.4189
									66.88	0.838867	1.0625	2.4668	3.74316	4.83398	6.58691	8.2041	10.7236	12.9268	0.669054	1.30506	2.48726	3.6258	4.6264	6.27933	7.89417	10.3251	12.2043
									66.98	-0.103522	0.540039	1.79882	3.18457	4.40039	6.6416	7.8252	10.418	12.7676	0.657493	1.28251	2.44428	3.56315	4.54647	6.17084	7.75778	10.1468	11.9934
									67.08	0.0957031	0.365234	2.01172	3.00781	3.91992	6.40233	7.69335	10.4951	12.5137	0.646132	1.26035	2.40204	3.50158	4.4679	6.06421	7.62372	9.97142	11.7862
									67.18	-0.0214844	0.234375	1.73535	3.31641	3.44727	5.7832	7.80176	10.2031	12.1113	0.634968	1.23857	2.36054	3.44108	4.3907	5.95942	7.49199	9.79911	11.5825
									67.28	0.28418	0.0175781	1.49121	3.0293	3.40625	6.50583	8.41891	10.5429	12.1953	0.623996	1.21717	2.31975	3.38162	4.31484	5.85646	7.36254	9.62981	11.3824
									67.38	0.494141	0.943359	1.87695	3.41406	4.79102	5.62207	7.3252	9.7666	11.5742	0.613214	1.19614	2.27967	3.32319	4.24028	5.75526	7.23532	9.4634	11.1857
									67.48	0.428712	-0.137695	1.60547	2.84082	3.68555	5.63672	7.30078	9.7793	11.5664	0.602618	1.17547	2.24028	3.26577	4.16702	5.65582	7.11031	9.2999	10.9924
									67.58	0.00586	0.140625	1.60156	2.98438	3.55859	5.81932	7.17089	9.65233	11.6289	0.592206	1.15516	2.20157	3.20934	4.09501	5.55809	6.98745	9.1392	10.8025
									67.68	0.518555	0.189453	1.74512	2.76953	3.55957	5.73438	7.0332	9.13086	11.2451	0.581973	1.1352	2.16353	3.15389	4.02425	5.46205	6.8667	8.98127	10.6158
									67.78	0.289063	0.352539	1.31934	2.5752	3.59961	5.46581	6.80663	8.58202	10.9316	0.571917	1.11559	2.12615	3.09939	3.95472	5.36768	6.74806	8.8261	10.4324
									67.88	-0.22168	0.185547	1.34961	2.34277	3.50293	5.30273	6.19531	8.29883	10.3135	0.562035	1.09631	2.08941	3.04584	3.88639	5.27492	6.63146	8.67358	10.2521
									67.98	0.0293028	-0.375	1.39649	2.28906	3.22266	4.94336	6.19824	8.42871	10.3828	0.552323	1.07737	2.0533	2.99321	3.81924	5.18379	6.51688	8.52373	10.075
									68.08	0.244141	-0.338867	1.63477	2.39844	3.21973	5.20115	6.71286	8.87888	10.499	0.54278	1.05875	2.01782	2.94149	3.75324	5.09421	6.40427	8.37644	9.9009
									68.18	0.636719	0.263672	1.98145	2.86719	3.09375	4.75586	6.1582	8.05859	9.95801	0.533401	1.04046	1.98296	2.89066	3.68839	5.00618	6.2936	8.23169	9.72982
									68.28	-0.200195	0.170898	1.22461	2.41406	2.8623	4.92087	6.14548	8.38864	10.0058	0.524185	1.02248	1.9487	2.84071	3.62466	4.91969	6.18487	8.08947	9.56171
									68.38	0.259766	0.453125	1.58887	2.46875	3.12305	4.8418	5.49121	7.49707	9.16113	0.515128	1.00481	1.91503	2.79163	3.56203	4.83468	6.07799	7.94968	9.39648
									68.48	-0.176728	-0.704102	1.44437	1.97363	2.59277	5.22266	5.875	8.07422	9.7168	0.506226	0.987449	1.88193	2.74339	3.50048	4.75114	5.97298	7.81233	9.23414
									68.58	0.326172	0.145508	1.64648	2.74902	3.15625	4.86716	5.74509	7.51657	9.40231	0.497479	0.970386	1.84942	2.69599	3.43999	4.66904	5.86977	7.67734	9.07457
									68.68	0.0732422	0.180664	1.48926	2.53809	2.57227	4.21582	5.73926	6.91406	8.76367	0.488883	0.953619	1.81746	2.64941	3.38055	4.58836	5.76834	7.54467	8.91776
									68.78	-0.754883	-0.0390625	0.811523	1.79004	2.10449	4.33397	5.73632	7.55468	9.08593	0.480436	0.937142	1.78606	2.60363	3.32214	4.50909	5.66868	7.41432	8.76369
									68.88	0.230469	-0.00391	1.69727	2.43359	3.07617	4.86621	5.50684	7.01465	8.58496	0.472135	0.920949	1.7552	2.55864	3.26474	4.43117	5.57072	7.2862	8.61225
									68.98	-0.115241	0.0166016	0.926751	2.2627	2.70117	4.55078	5.29102	7.22656	7.84082	0.463976	0.905036	1.72487	2.51443	3.20833	4.35461	5.47447	7.16031	8.46345
									69.08	-0.00684	-0.410156	0.664063	1.87207	2.68457	4.58983	5.09862	6.75194	8.52343	0.455959	0.889397	1.69506	2.47098	3.15289	4.27936	5.37987	7.03658	8.3172
									69.18	0.115234	0.113281	0.640625	2.08203	2.31055	4.11133	4.83203	6.68555	7.91992	0.448081	0.87403	1.66577	2.42829	3.09841	4.20542	5.28691	6.91499	8.17348
									69.28	-0.210938	-0.336914	0.418945	2.0498	2.06543	4.29296	5.41503	6.96874	7.8496	0.440339	0.858927	1.63699	2.38633	3.04487	4.13276	5.19557	6.79552	8.03227
									69.38	0.176758	-0.181641	0.445313	2.04883	2.38379	4.32129	4.49414	6.64258	7.64258	0.43273	0.844086	1.60871	2.34509	2.99226	4.06134	5.10579	6.67809	7.89347
									69.48	-0.207982	-0.74707	0.787135	1.48438	2.35059	4.06152	4.91211	6.54492	8.11719	0.425253	0.829502	1.58091	2.30457	2.94056	3.99117	5.01757	6.56271	7.75709
									69.58	0.250977	-0.00488	0.99707	1.65332	2.44727	4.41891	4.83688	7.09176	8.1777	0.417905	0.815168	1.55359	2.26475	2.88975	3.92221	4.93087	6.44931	7.62305
									69.68	0.493164	0.28125	1.24023	1.8125	2.44531	3.64844	4.29199	6.31543	7.61035	0.410684	0.801083	1.52675	2.22562	2.83982	3.85443	4.84566	6.33786	7.49132
									69.78	-0.0888672	0.0849609	0.374023	1.27832	2.5791	4.12401	4.4824	6.29783	7.19041	0.403588	0.787241	1.50037	2.18716	2.79075	3.78784	4.76194	6.22836	7.36189
									69.88	0.0449219	0.133789	0.869141	1.95801	2.91504	3.86719	4.45898	5.78027	6.99023	0.396614	0.773638	1.47444	2.14937	2.74253	3.72238	4.67966	6.12073	7.23468
									69.98	-0.264656	0.00586	0.874993	1.7334	2.29395	3.42285	3.87207	5.25195	7.06738	0.389761	0.760271	1.44897	2.11223	2.69514	3.65807	4.5988	6.01498	7.10968
									70.08	0.000977	-0.308594	0.665039	1.52832	1.93066	3.8857	4.59859	5.86519	7.49996	0.383026	0.747134	1.42393	2.07573	2.64857	3.59486	4.51934	5.91105	6.98682
									70.18	0.143555	0.321289	0.816406	1.95605	2.6709	3.58984	4.01758	5.55469	7.04102	0.376408	0.734224	1.39933	2.03987	2.6028	3.53274	4.44124	5.8089	6.86609
									70.28	-0.0214844	0.31543	0.513672	1.69531	2.03613	3.62693	3.95994	5.47849	6.42185	0.369904	0.721538	1.37515	2.00462	2.55783	3.4717	4.36451	5.70854	6.74746
									70.38	-0.0820313	-0.0917969	0.834961	1.62305	2.08984	3.25879	3.76855	4.78418	5.98047	0.363513	0.70907	1.35139	1.96998	2.51364	3.41171	4.28909	5.6099	6.63087
									70.48	-0.429672	-0.430664	1.05666	1.20508	2.05566	3.11328	3.4502	4.86035	6.15625	0.357231	0.696818	1.32803	1.93595	2.4702	3.35277	4.21499	5.51297	6.5163
									70.58	0.0185547	-0.151367	0.933594	1.27344	1.81543	3.80175	4.1289	5.50292	6.62011	0.351059	0.684777	1.30509	1.90249	2.42752	3.29483	4.14215	5.41771	6.4037
									70.68	0.573242	0.342773	1.42773	1.54004	2.16699	3.55469	3.82324	5.38281	6.40332	0.344993	0.672945	1.28254	1.86962	2.38557	3.2379	4.07057	5.32409	6.29305
									70.78	0.183594	0.0341797	1.19922	1.31055	2.25781	2.83202	3.31444	5.18261	5.75585	0.339032	0.661318	1.26038	1.83732	2.34435	3.18195	4.00024	5.2321	6.18432
									70.88	-0.157227	-0.871094	0.792969	1.1084	1.63086	3.08594	3.81543	5.08203	5.74902	0.333174	0.649891	1.2386	1.80557	2.30385	3.12697	3.93112	5.14169	6.07745
									70.98	-0.402349	-0.425781	0.54394	0.879883	1.77441	2.88477	3.18652	4.85156	5.28027	0.327417	0.638662	1.2172	1.77437	2.26404	3.07294	3.8632	5.05286	5.97245
									71.08	-0.463867	-0.736328	0.693359	1.2832	1.33496	3.30761	3.87597	4.96679	5.97851	0.321759	0.627626	1.19616	1.74371	2.22492	3.01984	3.79644	4.96554	5.86925
									71.18	0.111328	0.180664	1.47949	1.56543	2.12695	2.97559	3.97656	4.60059	5.65137	0.3162	0.616781	1.1755	1.71358	2.18647	2.96766	3.73084	4.87974	5.76783
									71.28	0.226563	-0.157227	0.871094	0.702148	1.84473	3.36324	3.86421	5.18941	6.05464	0.310736	0.606124	1.15519	1.68397	2.14869	2.91639	3.66638	4.79543	5.66817
									71.38	0.575195	0.270508	1.14746	1.31738	2.21387	2.91699	3.35059	4.20703	5.7002	0.305367	0.595651	1.13522	1.65488	2.11157	2.86599	3.60303	4.71256	5.57023
									71.48	-0.0302708	-0.305664	0.83301	1.22852	1.70313	2.89258	3.11621	4.23242	5.16406	0.30009	0.585359	1.11561	1.62628	2.07508	2.81647	3.54078	4.63114	5.47399
									71.58	-0.0429688	-0.626953	0.760742	1.27246	1.50098	2.62695	2.78515	4.31836	4.88281	0.294905	0.575244	1.09633	1.59818	2.03922	2.7678	3.47959	4.55112	5.3794
									71.68	-0.142578	-0.649414	0.401367	1.22168	0.983398	2.14551	2.8457	4.19434	4.76465	0.28981	0.565304	1.07739	1.57056	2.00399	2.71998	3.41946	4.47247	5.28644
									71.78	-0.0947266	-0.430664	0.15918	0.922852	1.50488	2.9912	3.1328	4.85057	5.47557	0.284802	0.555537	1.05877	1.54343	1.96936	2.67298	3.36039	4.3952	5.1951
									71.88	0.313477	-0.193359	0.74707	1.43945	2.0332	3.00879	3.0957	4.57129	5.07813	0.279881	0.545938	1.04048	1.51676	1.93533	2.62679	3.30232	4.31925	5.10533
									71.98	-0.218757	-0.191406	0.927727	1.30664	1.83496	2.5498	2.85352	3.9668	4.7959	0.275045	0.536504	1.0225	1.49055	1.90189	2.58141	3.24526	4.24463	5.01713
									72.08	-0.337891	-0.188477	1.2666	1.0918	1.25391	2.74416	3.19338	4.28713	4.96682	0.270292	0.527234	1.00483	1.46479	1.86903	2.5368	3.18918	4.17128	4.93043
									72.18	-0.121094	0.196289	0.800781	1.49023	1.90527	2.92871	3.2168	4.79492	5.32422	0.265622	0.518124	0.987469	1.43948	1.83673	2.49297	3.13407	4.0992	4.84523
									72.28	0.442383	0.0947266	0.873047	1.71973	1.84375	2.627	2.71099	3.83989	4.4229	0.261032	0.509171	0.970407	1.41461	1.805	2.44989	3.07993	4.02838	4.76152
									72.38	-0.0830078	-0.701172	0.556641	1.33984	1.12109	3.0293	3.25488	4.67383	4.7998	0.256522	0.500373	0.95364	1.39017	1.77381	2.40756	3.0267	3.95876	4.67924
									72.48	0.179648	-0.114258	1.15133	1.54883	1.6748	2.58496	2.68262	3.82031	4.75586	0.252089	0.491728	0.937161	1.36615	1.74316	2.36596	2.97441	3.89037	4.59839
									72.58	-0.46875	-0.348633	0.735352	1.15918	1.48535	2.5625	3.15722	4.16015	4.51074	0.247734	0.483231	0.920968	1.34254	1.71304	2.32508	2.92301	3.82314	4.51893
									72.68	0.128906	-0.280273	0.114258	1.25977	1.21484	2.33008	2.97266	4.36523	4.52246	0.243453	0.474881	0.905055	1.31934	1.68344	2.2849	2.8725	3.75708	4.44085
									72.78	-0.140625	-0.34375	0.337891	1.07324	0.998047	2.00489	2.10841	3.51173	4.27247	0.239247	0.466676	0.889417	1.29655	1.65435	2.24543	2.82287	3.69217	4.36412
									72.88	-0.196289	-0.59082	0.462891	0.603516	0.87207	2.26563	2.5957	3.43848	4.12988	0.235113	0.458612	0.874049	1.27415	1.62577	2.20662	2.77409	3.62836	4.28871
									72.98	-0.348624	-0.244141	0.612314	0.635742	1.2334	2.72852	2.7998	3.67188	4.25977	0.23105	0.450688	0.858945	1.25213	1.59768	2.1685	2.72617	3.56568	4.21461
									73.08	-0.489258	-0.316406	0.595703	1.17871	1.24219	2.02639	2.56057	3.72073	4.25686	0.227058	0.4429	0.844104	1.23049	1.57007	2.13103	2.67906	3.50406	4.14178
									73.18	-0.458008	0.0205078	0.612305	1.05566	1.85254	2.40625	2.65918	3.76172	4.37207	0.223134	0.435247	0.829519	1.20923	1.54294	2.0942	2.63276	3.44351	4.07021
									73.28	0.287107	0.144531	0.889646	1.09766	2.07617	2.50293	2.93848	3.7627	4.50684	0.219279	0.427727	0.815185	1.18834	1.51628	2.05802	2.58728	3.38402	3.99989
									73.38	0.332034	0.105469	0.467776	1.26367	2.5332	2.16012	2.32712	3.44333	4.26462	0.21549	0.420336	0.8011	1.1678	1.49008	2.02246	2.54257	3.32554	3.93077
									73.48	0.355453	0.0283203	0.485336	1.14258	1.5	1.91309	2.32227	3.61719	3.92285	0.211766	0.413073	0.787257	1.14763	1.46433	1.98751	2.49863	3.26807	3.86285
									73.58	-0.408187	-0.416016	0.340836	1.20801	1.20801	1.9737	2.48151	3.41901	3.76471	0.208108	0.405935	0.773655	1.1278	1.43903	1.95317	2.45546	3.21161	3.79611
									73.68	0.27933	-0.172852	0.517611	0.56543	1.21289	2.50977	2.75195	3.83984	4.05859	0.204511	0.398922	0.760287	1.10831	1.41417	1.91942	2.41303	3.15611	3.73051
									73.78	0.119129	0.150391	0.822254	1.1748	1.94531	2.39355	2.67773	3.45703	3.97656	0.200978	0.392028	0.747149	1.08916	1.38973	1.88626	2.37134	3.10158	3.66606
									73.88	0.156261	0.0107422	0.913097	0.944336	1.54004	1.98633	2.39258	3.58594	4.0957	0.197505	0.385254	0.73424	1.07034	1.36572	1.85366	2.33036	3.04799	3.60271
									73.98	0.234375	0.199219	0.616211	0.975586	1.3418	1.88672	2.41992	3.21191	3.70996	0.194092	0.378598	0.721552	1.05185	1.34212	1.82163	2.2901	2.99532	3.54045
									74.08	0.323242	-0.260742	1.19531	0.893555	1.19434	2.17384	2.25197	3.48341	3.72365	0.190739	0.372056	0.709086	1.03367	1.31893	1.79016	2.25053	2.94357	3.47928
									74.18	0.131843	0.120117	0.394539	0.993164	1.53418	2.47656	2.39844	3.49121	3.51172	0.187443	0.365628	0.696833	1.01581	1.29614	1.75923	2.21164	2.8927	3.41916
									74.28	0.531229	-0.725586	0.643533	1.12402	1.37988	1.93555	2.05078	3.01074	3.50684	0.184204	0.35931	0.684792	0.998257	1.27374	1.72883	2.17343	2.84273	3.36009
									74.38	0.0293183	-1.07227	0.406271	0.776367	1.25293	1.73046	2.01562	3.28515	3.66308	0.181021	0.353101	0.67296	0.981007	1.25173	1.69896	2.13587	2.7936	3.30202
									74.48	-0.00684	-0.615234	0.712888	0.739258	1.37305	1.95898	2.17188	2.90625	3.71973	0.177893	0.347	0.661331	0.964058	1.23011	1.6696	2.09896	2.74533	3.24496
									74.58	-0.217771	-0.420898	0.419925	0.629883	1.31836	1.91122	2.16415	2.74325	3.60848	0.17482	0.341004	0.649905	0.947399	1.20885	1.64075	2.0627	2.6979	3.1889
									74.68	-0.296833	-0.461914	-0.154255	0.160156	0.580078	2.15039	2.11719	3.37207	3.74414	0.171799	0.335112	0.638675	0.93103	1.18796	1.6124	2.02705	2.65128	3.1338
									74.78	0.565397	0.0449219	0.916959	1.0332	1.57227	1.99023	2.3125	2.92383	3.07715	0.16883	0.329321	0.627639	0.914942	1.16744	1.58454	1.99203	2.60547	3.07965
									74.88	-0.0361	-0.487305	0.668002	0.640625	1.25586	2.06053	2.09764	3.26854	3.59666	0.165913	0.323631	0.616795	0.899132	1.14726	1.55716	1.95761	2.56045	3.02644
									74.98	0.172842	-0.417969	0.96874	1.16992	1.44727	2.09277	2.07129	3.01563	3.23926	0.163046	0.318039	0.606136	0.883597	1.12744	1.53025	1.92378	2.5162	2.97414
									75.08	0.333994	-0.328125	0.361338	0.946289	0.976563	1.29397	1.33206	2.65725	2.74319	0.160229	0.312544	0.595664	0.868329	1.10796	1.50381	1.89054	2.47273	2.92275
									75.18	-0.216785	-0.566406	-0.0449098	0.21582	0.826172	1.57813	1.55371	2.8291	3.24023	0.15746	0.307144	0.585371	0.853326	1.08882	1.47783	1.85788	2.43	2.87225
									75.28	0.157236	-0.333008	0.121104	0.800781	1.0127	1.91797	1.89063	2.8584	3.07422	0.15474	0.301836	0.575256	0.838581	1.07	1.45229	1.82578	2.38802	2.82262
									75.38	-0.206065	-0.0839844	0.0781151	0.78418	1.22754	1.88674	1.88283	2.70412	3.24318	0.152066	0.29662	0.565317	0.82409	1.05151	1.4272	1.79423	2.34675	2.77385
									75.48	-0.125968	-0.116211	0.344735	0.681641	1.0957	1.96973	1.59473	2.83496	3.39746	0.149438	0.291496	0.555548	0.809852	1.03334	1.40254	1.76322	2.3062	2.72592
									75.58	-0.0820396	-0.0322266	0.165031	0.883789	1.28613	1.66701	1.88772	2.40237	3.2549	0.146856	0.286459	0.54595	0.795858	1.01549	1.3783	1.73276	2.26635	2.67882
									75.68	0.122081	-0.214844	0.211925	0.374023	1.03418	1.99121	1.82617	2.70605	2.96777	0.144319	0.281509	0.536516	0.782107	0.997943	1.35449	1.70282	2.22719	2.63253
									75.78	0.353497	-0.244141	0.376935	0.793945	1.56641	1.69043	1.84375	2.44043	2.89844	0.141825	0.276645	0.527245	0.768592	0.980698	1.33109	1.6734	2.18871	2.58705
									75.88	-0.220685	-0.361328	-0.11131	0.753906	0.773438	1.31841	1.30278	2.62603	2.75298	0.139375	0.271864	0.518135	0.755311	0.963752	1.30808	1.64448	2.15089	2.54234
									75.98	0.0254153	-0.713867	2.47e-05	0.503906	0.655273	1.74609	1.88867	2.46094	3.16699	0.136966	0.267167	0.509182	0.742261	0.947101	1.28548	1.61606	2.11372	2.49841
									76.08	0.280249	-0.0166016	0.0331784	0.619141	0.931641	1.94234	2.10738	2.7607	3.46969	0.1346	0.262551	0.500384	0.729435	0.930735	1.26327	1.58814	2.0772	2.45524
									76.18	0.498026	0.392578	0.198222	1.10156	1.28613	1.74023	1.91602	2.2334	2.83398	0.132274	0.258014	0.491738	0.716832	0.914654	1.24144	1.5607	2.04131	2.41282
									76.28	0.0908178	-0.172852	0.209958	0.416992	1.13672	1.95801	1.80859	2.06836	2.75488	0.129988	0.253556	0.483241	0.704445	0.898849	1.21999	1.53373	2.00604	2.37113
									76.38	0.0576197	0.138672	-0.0371069	0.476563	1.25391	2.02642	1.83403	2.44341	3.10943	0.127742	0.249174	0.474891	0.692273	0.883317	1.19891	1.50723	1.97138	2.33016
									76.48	0.376002	-0.31543	0.295924	0.90332	0.887695	1.72266	2.12695	3.24609	3.48828	0.125535	0.244869	0.466685	0.680312	0.868055	1.17819	1.48119	1.93731	2.28989
									76.58	0.735326	0.438477	1.06638	1.72559	1.125	1.65424	2.08393	3.01166	3.51362	0.123366	0.240638	0.458622	0.668556	0.853055	1.15784	1.4556	1.90384	2.25033
									76.68	0.485324	0.344727	0.836887	0.959961	1.3125	1.44531	1.32617	2.2832	2.5	0.121234	0.23648	0.450697	0.657005	0.838317	1.13783	1.43044	1.87094	2.21144
									76.78	-0.273406	-0.109375	0.313508	0.276367	0.988281	1.85645	1.93945	2.28516	3.28516	0.119139	0.232394	0.442909	0.645652	0.823831	1.11817	1.40573	1.83862	2.17323
									76.88	0.2695	-0.133789	0.86325	0.499023	1.31641	1.40625	1.53418	1.93165	2.95606	0.117081	0.228378	0.435257	0.634495	0.809595	1.09885	1.38144	1.80684	2.13568
									76.98	-0.314451	-0.483398	0.170901	0.131836	0.601563	1.72363	1.86328	2.24219	2.88281	0.115058	0.224432	0.427735	0.623533	0.795607	1.07986	1.35757	1.77562	2.09878
									77.08	-0.278323	-0.283203	0.0673805	0.546875	0.822266	1.93452	1.71089	2.51265	2.7187	0.11307	0.220554	0.420345	0.612758	0.781859	1.0612	1.33411	1.74494	2.06251
									77.18	0.206032	-0.0185547	0.591774	0.755859	1.27148	1.47852	1.01172	1.98828	2.46484	0.111116	0.216744	0.413082	0.602171	0.76835	1.04287	1.31106	1.71479	2.02687
									77.28	-0.208974	-0.286133	0.554698	0.395508	0.931641	1.7666	1.31348	2.10254	2.83301	0.109196	0.212998	0.405944	0.591766	0.755073	1.02485	1.28841	1.68516	1.99186
									77.38	0.433583	-0.148438	0.569326	0.814453	1.02441	2.12213	1.56158	2.2442	2.72955	0.107309	0.209318	0.39893	0.58154	0.742026	1.00714	1.26614	1.65604	1.95744
									77.48	0.170926	0.0693359	0.663114	0.358398	0.966797	1.97852	1.80566	2.46289	2.64551	0.105455	0.205701	0.392037	0.571493	0.729205	0.989736	1.24426	1.62743	1.92361
									77.58	0.2363	0.442383	0.500949	1.19629	1.59473	1.5	1.69531	2.03613	2.35254	0.103633	0.202147	0.385263	0.561617	0.716605	0.972636	1.22277	1.59931	1.89038
									77.68	0.378907	-0.310547	0.434571	1.16504	1.13281	1.61621	1.69629	2.40234	2.66406	0.101842	0.198654	0.378606	0.551914	0.704224	0.955829	1.20164	1.57167	1.85771
									77.78	0.478513	-0.34375	0.825193	1.46387	1.21973	1.58984	1.72559	2.58887	2.79102	0.100082	0.195221	0.372063	0.542377	0.692055	0.939314	1.18087	1.54452	1.82561
									77.88	0.417971	-0.355469	0.632815	1.05371	1.20117	1.20217	1.40139	1.61721	2.6094	0.0983532	0.191848	0.365635	0.533004	0.680096	0.923083	1.16047	1.51783	1.79407
									77.98	-0.207019	-0.456055	0.18556	0.421875	0.155273	1.19141	1.30469	1.57031	2.62109	0.0966536	0.188533	0.359317	0.523796	0.668346	0.907132	1.14042	1.4916	1.76307
									78.08	-0.201185	-0.181641	0.440417	0.464844	0.202148	1.6406	1.73826	2.36717	2.93455	0.0949837	0.185275	0.353109	0.514744	0.656797	0.891459	1.12071	1.46583	1.73261
									78.18	0.509755	-0.00781	0.708974	1.07422	0.814453	1.72852	1.35938	2.12793	2.90137	0.0933424	0.182074	0.347007	0.505851	0.645449	0.876055	1.10135	1.4405	1.70267
									78.28	0.0692804	-0.148438	0.69721	0.829102	0.74707	0.892578	0.807617	1.71777	1.37695	0.0917294	0.178928	0.341011	0.49711	0.634295	0.860919	1.08232	1.41561	1.67325
									78.38	-0.574163	-0.847656	-0.230413	-0.05371	-0.09863	1.745	1.6034	2.05066	3.02039	0.0901446	0.175836	0.335119	0.48852	0.623335	0.846042	1.06362	1.39115	1.64433
									78.48	0.656192	0.00391	0.754824	1.25098	0.827148	0.959961	1.04883	1.59668	2.15918	0.0885869	0.172798	0.329328	0.480079	0.612565	0.831423	1.04524	1.36711	1.61592
									78.58	-0.157168	-0.638672	-0.250918	0.210938	0.105469	1.45798	1.70505	2.25583	2.75778	0.0870563	0.169812	0.323638	0.471784	0.60198	0.817058	1.02718	1.34349	1.588
									78.68	-0.250014	0.0957031	0.508775	1.17773	1.24609	1.61133	1.61133	1.74414	2.67871	0.085552	0.166878	0.318046	0.463632	0.591579	0.802939	1.00943	1.32028	1.56056
									78.78	-0.586912	-0.228516	0.428713	0.988281	1.15332	1.26758	1.5498	1.78613	2.51465	0.0840736	0.163995	0.31255	0.455621	0.581357	0.789066	0.991988	1.29747	1.5336
									78.88	-0.393557	-0.120117	0.728514	0.763672	1.05566	1.19526	1.09077	1.62397	2.33003	0.0826211	0.161161	0.30715	0.447748	0.571311	0.775431	0.974846	1.27505	1.5071
									78.98	0.0380605	-0.109375	0.568334	0.916992	0.254883	1.12988	1.10352	1.70801	2.38965	0.0811934	0.158376	0.301842	0.440012	0.56144	0.762032	0.958001	1.25301	1.48105
									79.08	-0.511693	-0.571289	-0.160131	0.243164	0.34375	1.37106	0.76559	2.03707	2.29586	0.0797906	0.15564	0.296627	0.432408	0.551739	0.748866	0.941449	1.23136	1.45547
									79.18	0.285139	-0.325195	0.58299	0.863281	0.555664	1.21191	1.16406	1.40332	2.05176	0.0784118	0.152951	0.291502	0.424937	0.542206	0.735925	0.925181	1.21009	1.43032
									79.28	-0.142577	-0.595703	0.539064	0.59668	0.774414	0.598633	1.04199	1.51855	2.06836	0.0770568	0.150308	0.286464	0.417594	0.532837	0.72321	0.909196	1.18918	1.4056
									79.38	0.17285	-0.647461	0.527342	0.585938	0.797852	1.66497	1.63079	2.1972	2.50384	0.0757255	0.14771	0.281515	0.410378	0.523629	0.710713	0.893485	1.16863	1.38131
									79.48	-0.0547201	-0.15625	0.206999	0.925781	0.59375	0.84668	1.05176	1.52344	2.01563	0.0744169	0.145158	0.276651	0.403288	0.514582	0.698432	0.878046	1.14844	1.35745
									79.58	-0.684538	-0.428711	-0.206999	0.504883	0.217773	1.08202	0.621084	1.46093	1.89647	0.0731312	0.14265	0.271871	0.396319	0.50569	0.686365	0.862875	1.12859	1.33399
									79.68	-0.541997	-0.618164	0.177729	0.333008	0.448242	0.71582	1.29004	1.00977	2.10352	0.0718675	0.140185	0.267173	0.389472	0.496953	0.674505	0.847965	1.10909	1.31094
									79.78	-0.579082	-0.698242	0.0517777	-0.0166	0.383789	0.911133	1.29102	1.76172	2.19141	0.0706256	0.137763	0.262556	0.382742	0.488366	0.662851	0.833314	1.08993	1.28829
									79.88	-0.325215	-0.605469	0.28416	0.929688	0.457031	1.52934	1.54789	1.97075	2.48344	0.0694054	0.135382	0.25802	0.376128	0.479927	0.651397	0.818915	1.0711	1.26603
									79.98	-0.0116976	-0.555664	0.54299	0.824219	0.875977	1.11133	1.77051	2.21582	2.62305	0.0682061	0.133043	0.253561	0.36963	0.471635	0.640141	0.804764	1.05259	1.24415
									80.08	-0.123068	0.230469	0.529276	1.19531	1.04395	0.719739	0.957044	1.40333	1.89454	0.0670276	0.130744	0.24918	0.363242	0.463485	0.629081	0.790859	1.0344	1.22266
									80.18	0.0429752	-0.587891	0.119147	0.631836	0.588867	0.994141	1.21484	1.60059	2.41602	0.0658694	0.128485	0.244874	0.356966	0.455477	0.61821	0.777193	1.01653	1.20153
									80.28	-0.10937	-0.640625	0.134771	0.492188	0.853516	1.29688	1.05762	1.64453	2.57422	0.0647312	0.126265	0.240643	0.350798	0.447607	0.607529	0.763765	0.998964	1.18077
									80.38	-0.0195367	-0.710938	0.315424	0.624023	0.891602	1.05173	1.41598	1.9238	2.06149	0.0636128	0.124083	0.236485	0.344736	0.439872	0.597031	0.750568	0.981702	1.16037
									80.48	-0.0898597	-0.790039	0.758773	0.898438	0.832031	0.756836	1.29785	1.12305	1.80664	0.0625136	0.121939	0.232399	0.33878	0.432272	0.586714	0.737598	0.964738	1.14031
									80.58	-0.126937	-0.822266	0.300797	0.244141	0.876953	0.892607	0.900419	1.30276	1.46878	0.0614335	0.119832	0.228384	0.332926	0.424802	0.576577	0.724854	0.94807	1.12061
									80.68	-0.247056	-0.633789	-0.221665	0.410156	0.282227	1.3457	1.32129	1.58691	2.10059	0.0603719	0.117762	0.224437	0.327174	0.417463	0.566614	0.712329	0.931687	1.10125
									80.78	-0.209003	-0.298828	0.29295	0.726563	0.498047	0.896484	0.398438	1.60254	1.64355	0.0593287	0.115727	0.220559	0.32152	0.410249	0.556825	0.700021	0.91559	1.08222
									80.88	0.177753	-0.629883	0.0703316	0.189453	0.439453	0.978521	0.582037	1.04004	1.66016	0.0583036	0.113727	0.216748	0.315964	0.40316	0.547203	0.687925	0.899768	1.06352
									80.98	-0.321286	-0.80957	0.306643	0.081055	0.108398	1.05859	1.20215	1.46094	1.70996	0.0572962	0.111762	0.213003	0.310505	0.396195	0.537747	0.676038	0.88422	1.04514
									81.08	-0.437503	-1.14844	-0.0410182	-0.09375	0.201172	0.636774	0.83111	0.951228	1.24224	0.0563062	0.109831	0.209323	0.30514	0.389348	0.528456	0.664357	0.868943	1.02709
									81.18	-0.592746	-1.40137	-0.013644	0.095703	0.117188	1.03027	1.40332	1.40137	1.89551	0.0553333	0.107934	0.205705	0.299868	0.382621	0.519324	0.652877	0.853928	1.00934
									81.28	-0.152329	-0.700195	-0.137681	0.452148	0.56543	1.33105	0.970703	1.68457	2.19043	0.0543771	0.106068	0.202151	0.294686	0.37601	0.510352	0.641597	0.839174	0.9919
									81.38	0.129868	-0.237305	0.254868	0.399414	0.810547	1.07231	0.772504	1.24418	2.14164	0.0534376	0.104236	0.198658	0.289594	0.369512	0.501533	0.63051	0.824673	0.97476
									81.48	-0.0585721	-0.212891	0.242209	0.513672	0.486328	1.28613	1.16797	1.63379	2.26465	0.0525142	0.102435	0.195225	0.284591	0.363128	0.492866	0.619615	0.810423	0.957916
									81.58	0.151345	-0.543945	0.0370877	0.720703	0.796875	0.926776	0.57033	1.71486	1.52736	0.0516069	0.100665	0.191852	0.279673	0.356853	0.484351	0.60891	0.796421	0.941365
									81.68	0.102548	-0.370117	0.143564	0.678711	1.04883	1.1377	0.998047	1.78223	2.12012	0.0507151	0.0989253	0.188537	0.274841	0.350688	0.475981	0.598388	0.782659	0.925099
									81.78	-0.0136787	-0.282227	0.139642	0.725586	0.77832	1.01953	0.983398	1.33105	1.98535	0.0498388	0.0972159	0.185279	0.270092	0.344628	0.467758	0.588049	0.769136	0.909115
									81.88	0.0527412	-0.405273	0.0712959	0.620117	0.55957	0.970679	0.960913	1.26365	1.96091	0.0489777	0.095536	0.182078	0.265424	0.338673	0.459675	0.577888	0.755846	0.893406
									81.98	-0.339856	-0.339844	-0.402356	0.426758	0.666992	0.680664	0.703125	1.57715	1.91992	0.0481313	0.0938854	0.178932	0.260838	0.332821	0.451732	0.567902	0.742785	0.877968
									82.08	-0.237293	-0.56543	-0.566394	0.222656	0.427734	0.992188	0.684571	1.38086	1.77051	0.0472998	0.0922631	0.17584	0.256331	0.32707	0.443927	0.55809	0.729951	0.862799
									82.18	-0.128906	-0.557617	-0.326171	0.293945	0.666992	0.898438	1.00293	1.09277	1.99707	0.0464824	0.090669	0.172802	0.251902	0.321419	0.436256	0.548446	0.717338	0.847889
									82.28	-0.233426	-0.201172	0.172824	0.424805	0.739258	0.850586	0.772461	0.898438	1.71973	0.0456792	0.0891022	0.169816	0.24755	0.315865	0.428718	0.53897	0.704944	0.83324
									82.38	-0.59177	-0.839844	-0.238254	0.384766	0.208008	1.16212	1.19142	1.4297	2.09278	0.04489	0.0875625	0.166882	0.243272	0.310407	0.42131	0.529657	0.692763	0.818842
									82.48	0.401373	0.0996094	0.306646	0.635742	0.544922	1.36426	1.09277	1.59082	1.85352	0.0441143	0.0860497	0.163998	0.239069	0.305044	0.41403	0.520505	0.680792	0.804692
									82.58	0.123041	-0.0175781	0.244135	0.53418	0.866211	1.16694	1.10444	1.18354	1.80365	0.0433521	0.0845627	0.161165	0.234938	0.299773	0.406877	0.511512	0.669029	0.790789
									82.68	-0.308622	-0.760742	-0.230497	0.255859	0.503906	0.598633	0.768555	0.529297	1.26758	0.042603	0.0831017	0.15838	0.230879	0.294593	0.399846	0.502673	0.657468	0.777124
									82.78	-0.545866	-0.932617	-0.686491	0.064453	-0.42481	1.18262	1.00977	0.876953	1.74414	0.0418668	0.0816657	0.155643	0.226889	0.289503	0.392937	0.493988	0.646109	0.763698
									82.88	0.0956711	-0.483398	0.0693039	-0.06641	0.374023	1.24905	1.08206	1.4219	1.91702	0.0411434	0.0802545	0.152954	0.222968	0.2845	0.386147	0.485452	0.634944	0.750501
									82.98	0.0849751	-0.263672	0.0644673	0.029297	0.8125	1.12695	1.26367	1.61328	1.81152	0.0404325	0.0788679	0.150311	0.219116	0.279585	0.379475	0.477063	0.623972	0.737532
									83.08	-0.029311	0.199219	-0.0634907	0.285156	0.821289	0.877924	1.1416	1.54882	1.67773	0.0397339	0.0775051	0.147714	0.21533	0.274753	0.372918	0.468821	0.613192	0.72479
									83.18	-0.542972	-0.628906	-0.113284	-0.10352	0.635742	1.0127	0.899414	1.37891	1.88574	0.0390473	0.076166	0.145161	0.211609	0.270006	0.366474	0.460719	0.602596	0.712265
									83.28	-0.0292935	-0.751953	-0.0498013	0.322266	0.399414	0.897461	0.856445	1.80566	1.89941	0.0383726	0.0748499	0.142653	0.207953	0.265341	0.360143	0.452759	0.592185	0.699959
									83.38	-0.0546909	-0.626953	0.0273404	0.676758	0.443359	0.655288	0.500015	1.55959	1.01955	0.0377096	0.0735565	0.140188	0.204359	0.260756	0.353919	0.444936	0.581952	0.687864
									83.48	-0.402336	-0.613281	-0.257805	0.289063	0.083984	0.536133	0.670898	1.26758	1.33203	0.037058	0.0722856	0.137766	0.200829	0.25625	0.347804	0.437247	0.571895	0.675977
									83.58	-0.750984	-0.912109	-0.0634841	0.49707	0.319336	0.633819	0.666046	1.22562	1.43362	0.0364177	0.0710365	0.135386	0.197358	0.251822	0.341795	0.429693	0.562015	0.664298
									83.68	-0.434555	-0.552734	-0.191391	0.061523	0.503906	0.666992	0.875977	1.37012	1.82422	0.0357884	0.0698092	0.133046	0.193948	0.247472	0.335888	0.422268	0.552303	0.652819
									83.78	0.0537211	-0.188477	0.222666	0.28418	0.857422	1.41504	1.07813	1.64355	1.82031	0.03517	0.0686029	0.130747	0.190597	0.243195	0.330085	0.414972	0.542761	0.64154
									83.88	-0.191416	-0.248047	0.24999	0.498047	0.472656	0.928709	0.629881	1.15722	1.37597	0.0345623	0.0674174	0.128488	0.187303	0.238993	0.324381	0.407801	0.533382	0.630454
									83.98	-0.376954	-0.629883	-0.396486	0.012695	0.583984	0.492188	0.635742	1.38281	0.94043	0.0339651	0.0662526	0.126268	0.184067	0.234864	0.318776	0.400754	0.524165	0.61956
									84.08	-0.220702	-0.859375	-0.286132	0.087891	0.268555	0.495188	0.577219	0.794992	1.35456	0.0333783	0.0651078	0.124086	0.180887	0.230805	0.313268	0.39383	0.515109	0.608856
									84.18	-0.518519	-0.730469	-0.442348	0.185547	0.013672	1.43359	1.14648	1.53223	1.75586	0.0328015	0.0639829	0.121942	0.177761	0.226818	0.307855	0.387025	0.506208	0.598335
									84.28	0.24123	-0.236328	0.0566598	0.380859	0.355469	1.13574	1.04688	1.85742	1.95801	0.0322347	0.0628772	0.119835	0.17469	0.222898	0.302536	0.380338	0.497462	0.587997
									84.38	0.214825	-0.490234	0.711895	0.84668	0.944336	1.0068	1.13571	1.78219	1.74899	0.0316778	0.0617907	0.117764	0.171671	0.219046	0.297308	0.373766	0.488865	0.577836
									84.48	0.272444	-0.460938	0.134749	0.640625	0.65918	0.856445	0.988281	1.75781	1.65625	0.0311304	0.0607231	0.115729	0.168705	0.215262	0.292171	0.367307	0.480418	0.567851
									84.58	-0.00487	-0.556641	0.146501	0.429688	0.000977	1.14547	1.19039	1.19137	1.42379	0.0305925	0.0596738	0.11373	0.16579	0.211542	0.287123	0.360961	0.472117	0.55804
									84.68	-0.038105	-0.208984	-0.0215034	0.4375	0.143555	0.719727	0.674805	1.09082	1.12109	0.0300639	0.0586428	0.111765	0.162925	0.207887	0.282161	0.354724	0.463959	0.548397
									84.78	-0.633767	-0.533203	-0.0185323	0.300781	0.335938	0.841797	0.612305	1.08398	1.81055	0.0295444	0.0576295	0.109833	0.16011	0.204295	0.277286	0.348595	0.455943	0.538923
									84.88	-0.274436	-0.40332	0.142556	0.47168	0.764648	1.03707	1.12985	1.70797	1.86129	0.0290339	0.0566336	0.107936	0.157343	0.200765	0.272495	0.342571	0.448065	0.52961
									84.98	0.0859189	-0.114258	-0.439472	0.668945	0.65332	0.775391	0.691406	1.60742	1.4707	0.0285322	0.0556552	0.106071	0.154625	0.197296	0.267786	0.336652	0.440322	0.520458
									85.08	0.1758	-0.604492	-0.0898252	0.370117	0.626953	0.593763	0.443372	1.32423	1.37208	0.0280392	0.0546934	0.104238	0.151953	0.193887	0.263159	0.330835	0.432714	0.511466
									85.18	-0.18847	-0.927734	-0.259759	-0.08789	0.361328	0.642578	0.592773	1.21973	1.31348	0.0275547	0.0537485	0.102437	0.149327	0.190537	0.258612	0.325118	0.425237	0.502628
									85.28	-0.31347	-0.860352	0.0302804	0.176758	-0.29395	0.611328	0.977539	1.24023	1.75586	0.0270786	0.0528197	0.100667	0.146747	0.187244	0.254144	0.319501	0.41789	0.493944
									85.38	-0.102546	-0.332031	-0.0322335	0.480469	0.1875	0.721684	0.917973	1.41211	1.52637	0.0266107	0.051907	0.0989274	0.144211	0.184009	0.249752	0.31398	0.410669	0.485408
									85.48	-0.374021	-0.547852	0.00488	0.113281	0.561523	0.594727	0.859375	1.48926	1.28613	0.0261509	0.0510102	0.0972179	0.14172	0.18083	0.245436	0.308555	0.403573	0.477021
									85.58	-0.695315	-0.40332	0.0439433	0.577148	0.492188	0.708949	0.566371	1.22457	1.35739	0.0256991	0.0501287	0.0955382	0.139271	0.177705	0.241196	0.303224	0.3966	0.468779
									85.68	-0.38283	-0.359375	0.0849434	-0.04492	0.394531	0.277344	0.078125	0.919922	1.08008	0.025255	0.0492626	0.0938873	0.136865	0.174635	0.237028	0.297984	0.389747	0.460678
									85.78	-0.682568	-0.786133	0.130909	0.145508	-0.22461	1.14258	1.16797	1.62695	1.90918	0.0248186	0.0484114	0.092265	0.1345	0.171617	0.232933	0.292835	0.383013	0.452719
									85.88	-0.100635	-0.220703	0.59956	0.816406	0.829102	0.813419	1.28901	1.60053	1.64252	0.0243898	0.0475748	0.0906709	0.132175	0.168651	0.228908	0.287775	0.376394	0.444896
									85.98	0.302706	-0.0546875	0.00876	0.529297	0.580078	0.282227	0.295898	1.12891	0.826172	0.0239683	0.0467528	0.0891041	0.129892	0.165738	0.224952	0.282802	0.36989	0.437208
									86.08	-0.436495	-0.611328	0.0176067	0.617188	0.161133	0.026382	0.598648	0.574234	0.927749	0.0235542	0.0459449	0.0875646	0.127647	0.162874	0.221066	0.277916	0.363499	0.429654
									86.18	-0.529289	-1.37598	-0.497063	-0.05469	0.026367	0.634766	0.679688	1.15332	1.39355	0.0231472	0.0451511	0.0860515	0.125442	0.16006	0.217246	0.273114	0.357218	0.42223
									86.28	-0.0634202	-1.23438	-0.388616	0.298828	-0.26367	1.48145	1.2207	1.75879	2.07227	0.0227472	0.0443709	0.0845645	0.123274	0.157294	0.213492	0.268395	0.351046	0.414935
									86.38	0.560491	-0.314453	0.249944	1.20117	0.791992	1.20405	0.623974	1.17378	1.57124	0.0223542	0.0436042	0.0831034	0.121144	0.154576	0.209803	0.263757	0.34498	0.407765
									86.48	-0.233423	-0.706055	0.198218	0.192383	0.602539	0.517578	0.287109	0.750977	1.18066	0.0219679	0.0428508	0.0816674	0.119051	0.151905	0.206178	0.2592	0.339019	0.400719
									86.58	-0.04978	-0.432617	-0.341772	0.414063	0.371094	0.556581	0.982363	1.24213	1.63861	0.0215884	0.0421104	0.0802564	0.116994	0.14928	0.202615	0.254721	0.333162	0.393795
									86.68	0.105439	-0.494141	0.0878611	0.574219	0.302734	0.018555	0.306641	1.17188	1.11328	0.0212153	0.0413828	0.0788696	0.114972	0.146701	0.199114	0.25032	0.327405	0.386991
									86.78	-0.171859	-1.26465	-0.459945	0.364258	-0.20606	0.00977	0.904297	0.885742	1.30664	0.0208487	0.0406677	0.0775067	0.112986	0.144166	0.195674	0.245995	0.321748	0.380304
									86.88	-0.145524	-0.910156	-0.025407	0.503906	0.15918	0.65233	0.971666	1.51659	1.46971	0.0204885	0.039965	0.0761676	0.111033	0.141675	0.192293	0.241744	0.316188	0.373733
									86.98	0.141595	0.225586	-0.272468	0.138672	0.12207	0.841797	0.201172	1.33691	1.45801	0.0201345	0.0392745	0.0748514	0.109115	0.139227	0.18897	0.237567	0.310724	0.367275
									87.08	-0.108392	-0.398438	0.0117255	0.450195	0.224609	0.95316	0.563512	1.37992	1.37015	0.0197866	0.0385958	0.0735582	0.107229	0.136821	0.185705	0.233462	0.305356	0.360929
									87.18	-0.0986153	-0.149414	0.0869316	0.376953	0.344727	0.898438	1.24414	1.45801	1.43066	0.0194447	0.037929	0.0722871	0.105377	0.134457	0.182496	0.229428	0.300079	0.354692
									87.28	0.18259	-0.0859375	0.640597	0.43457	0.621094	0.518555	1.03027	0.917969	1.24414	0.0191087	0.0372736	0.071038	0.103556	0.132134	0.179343	0.225464	0.294895	0.348564
									87.38	0.154324	-0.771484	-0.197238	0.228516	0.089844	0.479469	0.549781	1.44822	1.55466	0.0187785	0.0366295	0.0698106	0.101766	0.12985	0.176244	0.221568	0.289799	0.342541
									87.48	-0.066418	-0.336914	-0.318371	0.280273	0.117188	0.580078	0.326172	1.04395	1.13184	0.018454	0.0359966	0.0686043	0.100008	0.127607	0.173198	0.217739	0.284791	0.336622
									87.58	0.00489	-0.654297	-0.180652	0.285156	0.209961	0.136768	0.199268	0.929737	1.03618	0.0181352	0.0353746	0.067419	0.09828	0.125402	0.170206	0.213977	0.279871	0.330806
									87.68	-0.411108	-0.655273	-0.142554	0.142578	0.345703	0.642578	0.411133	1.02539	1.24219	0.0178218	0.0347634	0.066254	0.0965819	0.123235	0.167265	0.21028	0.275035	0.325089
									87.78	0.248038	-0.316406	-0.221689	0.039063	0.291016	0.472656	0.128906	1.36328	1.28711	0.0175139	0.0341627	0.0651091	0.094913	0.121106	0.164375	0.206647	0.270283	0.319473
									87.88	0.220712	-0.286133	-0.106436	0.179688	0.158203	0.087909	0.087909	1.50783	1.06643	0.0172113	0.0335724	0.0639842	0.0932729	0.119013	0.161535	0.203076	0.265612	0.313952
									87.98	-0.163077	-0.364258	-0.276358	0.370117	0.00879	0.506836	0.566406	0.994141	1.31836	0.0169139	0.0329923	0.0628785	0.0916614	0.116957	0.158743	0.199567	0.261022	0.308527
									88.08	-0.339853	-0.0527344	0.052725	0.208008	0.356445	0.405277	0.047855	0.598636	1.18164	0.0166216	0.0324222	0.0617922	0.0900775	0.114936	0.156001	0.196119	0.256513	0.303197
									88.18	0.212892	-0.273438	-0.321288	0.115234	0.199219	0.697266	0.490234	0.829102	1.32813	0.0163344	0.031862	0.0607244	0.0885212	0.11295	0.153305	0.19273	0.25208	0.297957
									88.28	0.121075	-0.355469	-0.248065	0.146484	-0.17285	0.463867	-0.03613	1.0166	0.87793	0.0160522	0.0313115	0.0596751	0.0869915	0.110998	0.150656	0.1894	0.247725	0.292809
									88.38	-0.23045	-0.676758	-0.313458	-0.05566	-0.24219	0.589788	0.666937	0.975531	1.1728	0.0157748	0.0307704	0.058644	0.0854883	0.10908	0.148053	0.186127	0.243444	0.28775
									88.48	0.0888396	0.0488281	0.188449	0.470703	0.334961	0.25	0.62793	0.62207	0.967773	0.0155022	0.0302388	0.0576307	0.0840113	0.107196	0.145494	0.182911	0.239237	0.282777
									88.58	-0.230441	-0.641602	-0.443332	0.189453	-0.0127	0.315479	0.573291	0.950244	0.705127	0.0152344	0.0297162	0.056635	0.0825596	0.105343	0.142981	0.179751	0.235104	0.277892
									88.68	-0.0917724	-0.753906	-0.371069	-0.04297	0.00684	0.633789	0.566406	0.705078	1.41113	0.0149711	0.0292028	0.0556563	0.0811332	0.103523	0.14051	0.176644	0.231041	0.27309
									88.78	0.0908196	-0.232422	0.162109	-0.15234	-0.0293	0.581055	0.634766	0.782227	1.28516	0.0147124	0.0286982	0.0546946	0.0797312	0.101734	0.138082	0.173593	0.22705	0.268371
									88.88	0.264649	-0.255859	-0.0664055	-0.37305	-0.04688	0.654271	0.921849	0.639622	1.35154	0.0144582	0.0282023	0.0537496	0.0783534	0.099976	0.135696	0.170593	0.223126	0.263734
									88.98	0.12987	-0.107422	0.341784	0.351563	0.061523	0.536133	0.771484	0.857422	1.05371	0.0142084	0.027715	0.0528208	0.0769997	0.098249	0.133351	0.167645	0.219271	0.259177
									89.08	0.329115	0.0263672	-0.287096	0.211914	0.422852	0.743156	0.80175	0.891594	1.13183	0.0139629	0.0272361	0.0519082	0.0756691	0.096551	0.131047	0.164749	0.215482	0.254699
									89.18	0.136715	0.167969	0.200192	0.359375	0.360352	0.795898	0.800781	1.09082	1.54785	0.0137216	0.0267655	0.0510112	0.0743618	0.094883	0.128783	0.161902	0.211759	0.250298
									89.28	0.246116	-0.0234375	0.214866	0.142578	0.28418	1.24609	0.836914	1.52637	1.66406	0.0134845	0.026303	0.0501297	0.0730768	0.093244	0.126558	0.159104	0.2081	0.245973
									89.38	0.515603	0.210938	0.00681	0.154297	0.683594	0.507776	0.084924	0.995081	0.921838	0.0132516	0.0258485	0.0492636	0.071814	0.091632	0.124371	0.156355	0.204504	0.241723
									89.48	0.0107239	-0.34375	0.00877	0.198242	0.460938	0.289063	0.257813	0.21875	0.931641	0.0130226	0.0254019	0.0484123	0.0705733	0.090049	0.122222	0.153653	0.20097	0.237546
									89.58	-0.443341	-1.0625	-0.160138	0.488281	0.017578	0.598643	0.583995	0.722666	0.723643	0.0127976	0.024963	0.0475759	0.0693538	0.088493	0.12011	0.150999	0.197498	0.233441
									89.68	-0.0644481	-0.356445	0.305669	0.62793	0.145508	0.698242	0.978516	0.996094	1.24512	0.0125764	0.0245317	0.0467538	0.0681555	0.086964	0.118035	0.148389	0.194085	0.229408
									89.78	-0.29004	-0.132813	-0.106446	0.00195	0.338867	0.697266	0.924805	1.14941	1.07715	0.0123591	0.0241078	0.0459459	0.0669778	0.085461	0.115995	0.145826	0.190732	0.225444
									89.88	-0.016601	-0.167969	0.0439458	-0.11523	0.139648	1.09864	0.625003	0.967777	1.15821	0.0121456	0.0236912	0.0451521	0.0658204	0.083985	0.113991	0.143306	0.187436	0.221548
									89.98	0.356447	-0.286133	0.387697	0.268555	0.269531	0.772461	0.37207	0.814453	1.12598	0.0119357	0.0232819	0.0443718	0.0646832	0.082534	0.112021	0.140829	0.184197	0.21772
									90.08	-0.186525	0.165039	0.393553	0.449219	0.229492	0.736346	0.679705	1.18752	1.48244	0.0117295	0.0228796	0.0436052	0.0635655	0.081107	0.110086	0.138396	0.181015	0.213958
									90.18	0.566415	0.426758	0.26954	1.08594	0.552734	0.863281	0.989258	1.25586	1.29785	0.0115268	0.0224843	0.0428517	0.0624672	0.079706	0.108183	0.136005	0.177887	0.210261
									90.28	0.331012	0.179688	0.310504	1.0332	0.382813	0.120117	0.394531	1.08594	0.740234	0.0113276	0.0220957	0.0421112	0.0613878	0.078329	0.106314	0.133655	0.174813	0.206628
									90.38	0.0303161	-0.514648	-0.909137	-0.11231	-0.11426	0.36032	0.292937	1.13766	0.767547	0.0111319	0.0217139	0.0413837	0.060327	0.076975	0.104477	0.131345	0.171792	0.203058
									90.48	0.376937	-0.537109	-0.158219	0.609375	0.041016	0.720703	0.345703	0.678711	1.36816	0.0109395	0.0213388	0.0406685	0.0592847	0.075645	0.102672	0.129076	0.168824	0.199549
									90.58	-0.266586	-0.323242	-0.170883	0.355469	0.259766	0.890557	1.03021	1.13274	1.73919	0.0107505	0.02097	0.0399659	0.0582603	0.074338	0.100898	0.126846	0.165907	0.196101
									90.68	-0.129917	-0.0771484	0.328091	0.519531	0.37793	0.449219	0.197266	0.410156	0.433594	0.0105648	0.0206077	0.0392753	0.0572537	0.073054	0.099154	0.124654	0.16304	0.192713
									90.78	-0.345684	-0.6875	0.0127148	0.014648	-0.13281	0.248047	0.75293	0.707031	0.808594	0.0103822	0.0202516	0.0385966	0.0562643	0.071791	0.097441	0.1225	0.160223	0.189383
									90.88	-0.165059	-0.423828	-0.516621	-0.36426	0.154297	0.462906	0.601578	0.781266	0.835953	0.0102028	0.0199017	0.0379298	0.0552921	0.070551	0.095758	0.120383	0.157455	0.186111
									90.98	0.325203	-0.34375	-0.0966719	0.308594	0.229492	0.717773	0.824219	0.733398	1.5	0.0100265	0.0195578	0.0372743	0.0543368	0.069332	0.094103	0.118303	0.154734	0.182895
									91.08	-0.042	-0.136719	0.306633	0.779297	0.400391	0.626015	0.364297	0.945351	0.92289	0.00985	0.0192199	0.0366303	0.0533978	0.068134	0.092477	0.116259	0.15206	0.179735
									91.18	-0.25877	-0.523438	0.172871	0.386719	0.084961	0.545898	0.680664	1.01855	1.40918	0.00968	0.0188878	0.0359974	0.0524753	0.066957	0.090879	0.11425	0.149433	0.176629
									91.28	-0.0244385	-0.271484	0.314429	0.602539	0.651367	0.133789	0.454102	0.886719	1.00098	0.00952	0.0185614	0.0353753	0.0515685	0.0658	0.089309	0.112276	0.146851	0.173577
									91.38	-0.540991	-0.0712891	0.001	0.256836	0.490234	0.854408	0.411049	0.971596	1.32902	0.00935	0.0182407	0.0347641	0.0506774	0.064663	0.087766	0.110336	0.144313	0.170578
									91.48	-0.282269	-0.241211	-0.110394	0.527344	0.609375	0.240234	0.035156	0.368164	0.485352	0.00919	0.0179255	0.0341634	0.0498018	0.063545	0.086249	0.108429	0.14182	0.16763
									91.58	-0.410114	-0.729492	-0.224567	-0.00684	-0.19336	0.412158	0.373096	0.789111	0.998096	0.00903	0.0176158	0.0335731	0.0489412	0.062447	0.084759	0.106556	0.139369	0.164734
									91.68	-0.195288	-0.400391	0.0459228	0.189453	0.1875	0.265625	0.632813	1.14844	1.59668	0.00887	0.0173114	0.032993	0.0480957	0.061369	0.083294	0.104715	0.136961	0.161887
									91.78	0.206049	-0.0302734	0.579096	0.786133	0.841797	0.365234	0.762695	1.10547	1.21191	0.00872	0.0170123	0.0324229	0.0472646	0.060308	0.081855	0.102905	0.134595	0.15909
									91.88	0.195318	-0.276367	0.118169	0.484375	0.450195	0.373001	0.159134	0.841751	0.664993	0.00857	0.0167183	0.0318627	0.0464478	0.059266	0.080441	0.101127	0.132269	0.156341
									91.98	-0.121117	-0.741211	0.405251	0.326172	0.438477	0.375	-0.2041	0.205078	0.491211	0.00842	0.0164294	0.0313121	0.0456453	0.058242	0.079051	0.09938	0.129983	0.15364
									92.08	-0.621071	-0.776367	0.0312729	0.022461	-0.0957	0.069337	0.28711	0.50879	0.922852	0.00828	0.0161455	0.0307711	0.0448566	0.057236	0.077685	0.097663	0.127738	0.150985
									92.18	-0.294922	-0.447266	-0.15332	0.21875	-0.10547	0.505859	0.545898	0.594727	0.875	0.00813	0.0158666	0.0302394	0.0440816	0.056247	0.076342	0.095975	0.12553	0.148376
									92.28	-0.460913	-0.0283203	-0.192358	-0.1084	0.074219	0.232422	1.0957	0.776367	1.25195	0.00799	0.0155924	0.0297169	0.0433198	0.055275	0.075023	0.094317	0.123361	0.145813
									92.38	-0.188502	-0.4375	0.208959	0.457031	0.415039	0.126956	0.368166	0.36426	1.14649	0.00786	0.015323	0.0292034	0.0425713	0.05432	0.073727	0.092687	0.12123	0.143293
									92.48	-0.596678	-0.260742	0.179689	0.118164	0.742188	0.264648	0.49707	0.770508	0.913086	0.00772	0.0150582	0.0286988	0.0418358	0.053381	0.072453	0.091086	0.119135	0.140817
									92.58	-0.125978	0.103516	0.2041	0.352539	0.365234	0.552762	0.204129	0.678739	1.07229	0.00759	0.014798	0.0282029	0.0411128	0.052459	0.071201	0.089512	0.117077	0.138384
									92.68	-0.00585	-0.391602	0.0380999	0.422852	0.367188	0.867188	0.609375	1.22363	0.823242	0.00746	0.0145424	0.0277156	0.0404025	0.051552	0.069971	0.087965	0.115053	0.135993
									92.78	0.0410004	-0.442383	0.0204926	0.382813	0.611328	0.379883	0.507813	0.6875	0.822266	0.00733	0.0142911	0.0272367	0.0397044	0.050661	0.068762	0.086445	0.113066	0.133643
									92.88	0.111343	-0.242188	-0.0927582	0.083984	0.083008	0.080087	0.405283	0.670908	0.916025	0.0072	0.0140441	0.0267661	0.0390183	0.049786	0.067574	0.084951	0.111112	0.131334
									92.98	-0.252925	-0.59668	0.00977	0.064453	0.257813	0.259766	0.595703	0.925781	1.27734	0.00708	0.0138015	0.0263036	0.0383441	0.048926	0.066406	0.083484	0.109192	0.129064
									93.08	-0.0390671	-0.228516	0.236324	0.210938	0.644531	0.782259	0.55472	0.797884	1.21585	0.00695	0.013563	0.0258491	0.0376815	0.04808	0.065259	0.082041	0.107305	0.126834
									93.18	0.161149	-0.320313	0.0644694	0.37207	0.419922	0.755859	0.772461	0.850586	1.19043	0.00683	0.0133286	0.0254024	0.0370305	0.04725	0.064131	0.080623	0.105451	0.124643
									93.28	0.173828	0.0595703	0.488281	0.329102	0.942383	0.473633	0.588867	0.882813	0.960938	0.00671	0.0130983	0.0249635	0.0363906	0.046433	0.063023	0.079231	0.103629	0.122489
									93.38	0.138672	-0.238281	0.1875	0.49707	0.90918	0.102553	0.143569	0.511733	0.639663	0.0066	0.012872	0.0245322	0.0357618	0.045631	0.061934	0.077861	0.101838	0.120372
									93.48	-0.184563	-0.389648	-0.424797	0.181641	0.293945	0.298828	-0.18359	0.443359	0.948242	0.00648	0.0126496	0.0241083	0.0351439	0.044843	0.060864	0.076516	0.100079	0.118292
									93.58	-0.521492	-0.667969	-0.0214916	0.175781	0.503906	-0.21966	-0.47259	0.327218	0.774484	0.00637	0.012431	0.0236917	0.0345366	0.044068	0.059812	0.075194	0.09835	0.116249
									93.68	-0.290981	-0.654297	0.0312849	0.071289	-0.0459	0.288086	-0.000977	0.760742	1.41797	0.00626	0.0122162	0.0232823	0.0339399	0.043306	0.058779	0.073895	0.09665	0.11424
									93.78	-0.16891	0.0292969	0.198278	0.28418	0.587891	1.01758	0.853516	1.51367	1.8457	0.00615	0.0120051	0.02288	0.0333534	0.042558	0.057763	0.072618	0.09498	0.112266
									93.88	0.772425	0.303711	0.230433	0.695313	1.24902	0.784087	0.468657	0.927641	1.37295	0.00605	0.0117977	0.0224847	0.0327771	0.041823	0.056765	0.071363	0.093339	0.110326
									93.98	-0.120164	0.268555	0.0556176	0.791992	0.681641	0.334961	-0.23535	0.239258	0.478516	0.00594	0.0115939	0.0220962	0.0322108	0.0411	0.055784	0.07013	0.091726	0.10842
									94.08	-0.570266	-0.576172	-0.338821	-0.26563	0.279297	0.413063	-0.40139	0.181618	0.512673	0.00584	0.0113935	0.0217144	0.0316542	0.04039	0.05482	0.068918	0.090141	0.106546
									94.18	-0.254894	-0.338867	0.0888558	-0.03906	0.15918	0.296875	0.019531	0.060547	0.658203	0.00574	0.0111967	0.0213392	0.0311073	0.039692	0.053873	0.067727	0.088584	0.104705
									94.28	-0.552665	-0.727539	-0.271415	-0.10059	0.205078	1.12891	0.649414	0.880859	1.2998	0.00564	0.0110032	0.0209705	0.0305697	0.039006	0.052942	0.066557	0.087053	0.102896
									94.38	0.478446	0.0839844	0.146415	1.04395	0.774414	0.56445	0.72363	0.589841	0.983396	0.00554	0.010813	0.0206081	0.0300415	0.038332	0.052027	0.065407	0.085549	0.101118
									94.48	-0.145509	-0.172852	-0.0996108	0.323242	0.348633	0.162109	0.195313	0.662109	0.603516	0.00545	0.0106262	0.020252	0.0295225	0.03767	0.051128	0.064277	0.084071	0.099371
									94.58	-0.192381	-0.487305	-0.295897	0.027344	0.333008	0.756779	0.675724	0.548771	1.3476	0.00535	0.0104426	0.0199021	0.0290123	0.037019	0.050245	0.063166	0.082618	0.097654
									94.68	0.193331	-0.268555	-0.122099	0.450195	0.061523	0.431641	0.553711	0.298828	0.676758	0.00526	0.0102622	0.0195582	0.0285111	0.036379	0.049377	0.062075	0.08119	0.095967
									94.78	0.0156386	-0.526367	-0.457018	0.076172	0.34668	0.256836	0.56543	0.291016	0.447266	0.00517	0.0100848	0.0192202	0.0280184	0.035751	0.048524	0.061002	0.079788	0.094309
									94.88	0.0644395	-0.242188	0.170885	0.373047	0.706055	0.442406	0.507835	2.29e-05	0.930687	0.00508	0.00991	0.0188882	0.0275342	0.035133	0.047685	0.059948	0.078409	0.092679
									94.98	-0.571278	-0.12207	0.198254	-0.12402	0.551758	0.706055	0.696289	0.272461	1.2041	0.00499	0.00974	0.0185618	0.0270585	0.034526	0.046861	0.058912	0.077054	0.091077
									95.08	-0.0986443	-0.0166016	-0.00196	0.060547	0.860352	0.355485	0.332048	0.507829	0.99318	0.00491	0.00957	0.0182411	0.0265909	0.033929	0.046052	0.057894	0.075723	0.089504
									95.18	-0.00292	-0.120117	-0.180656	0.118164	0.549805	0.025391	0.716797	0.652344	0.841797	0.00482	0.00941	0.0179259	0.0261315	0.033343	0.045256	0.056894	0.074414	0.087957
									95.28	0.0644386	-0.166992	0.0292824	0.169922	0.706055	-0.03418	0.189453	0.428711	0.647461	0.00474	0.00924	0.0176161	0.02568	0.032767	0.044474	0.055911	0.073129	0.086438
									95.38	-0.230454	-0.657227	0.0107567	0.150391	0.411133	0.390624	0.130858	0.371093	0.773437	0.00466	0.00908	0.0173118	0.0252362	0.032201	0.043705	0.054945	0.071865	0.084944
									95.48	-0.401368	-0.167969	-0.174805	-0.05566	0.442383	0.885742	0.498047	0.419922	1.11035	0.00458	0.00893	0.0170126	0.0248002	0.031644	0.04295	0.053995	0.070623	0.083476
									95.58	0.0810551	-0.553711	0.15918	-0.21387	0.320313	0.685544	0.292966	0.716794	0.978513	0.0045	0.00877	0.0167187	0.0243716	0.031097	0.042208	0.053063	0.069403	0.082034
									95.68	-0.0683609	0.0703125	0.389647	-0.18164	0.464844	0.438477	0.702148	0.68457	0.913086	0.00442	0.00862	0.0164298	0.0239506	0.03056	0.041479	0.052146	0.068204	0.080616
									95.78	-0.010737	-0.161133	-0.0966745	-0.54492	0.50293	0.71875	0.469727	0.716797	0.370117	0.00434	0.00847	0.0161459	0.0235367	0.030032	0.040762	0.051245	0.067025	0.079223
									95.88	-0.00879	-0.374023	0.144526	-0.15625	0.491211	0.480524	0.397516	0.536188	0.582086	0.00427	0.00833	0.0158669	0.02313	0.029513	0.040058	0.050359	0.065867	0.077854
									95.98	-0.258762	-0.537109	0.140652	0.123047	0.151367	0.679688	0.689453	1.23145	1.39355	0.00419	0.00818	0.0155927	0.0227304	0.029003	0.039365	0.049489	0.064729	0.076509
									96.08	0.231418	0.25293	0.532199	0.479492	0.493164	0.990141	0.941313	1.08877	1.35831	0.00412	0.00804	0.0153233	0.0223376	0.028502	0.038685	0.048634	0.06361	0.075187
									96.18	0.700149	0.358398	0.71675	0.515625	0.9375	0.245117	-0.29297	0.515625	0.495117	0.00405	0.0079	0.0150585	0.0219516	0.02801	0.038017	0.047794	0.062511	0.073888
									96.28	0.119128	-0.402344	-0.110364	-0.16309	0.314453	0.368164	0.149414	0.75	0.514648	0.00398	0.00776	0.0147983	0.0215723	0.027526	0.03736	0.046968	0.061431	0.072611
									96.38	-0.273425	-0.669922	-0.124011	-0.03027	-0.01074	0.151442	0.301832	0.172926	0.213942	0.00391	0.00763	0.0145427	0.0211995	0.02705	0.036714	0.046156	0.06037	0.071357
									96.48	-0.391564	-0.59375	-0.264611	-0.04297	0.049805	0.463867	0.550781	0.905273	0.757813	0.00384	0.0075	0.0142914	0.0208333	0.026583	0.03608	0.045359	0.059327	0.070124
									96.58	-0.114295	-0.140625	0.286096	0.265625	0.543945	0.432669	0.254935	0.610403	0.443411	0.00378	0.00737	0.0140444	0.0204733	0.026123	0.035457	0.044575	0.058302	0.068912
									96.68	-0.202123	-0.414063	0.113307	-0.01367	0.680664	0.569336	0.811523	1.04199	1.30273	0.00371	0.00724	0.0138018	0.0201195	0.025672	0.034844	0.043805	0.057294	0.067721
									96.78	0.188462	0.117188	-0.19728	0.335938	0.516602	0.571289	0.361328	0.632813	0.740234	0.00365	0.00712	0.0135633	0.0197719	0.025228	0.034242	0.043048	0.056304	0.066551
									96.88	0.250015	-0.34668	0.346694	0.368164	0.431641	0.409199	0.562519	0.919941	0.751972	0.00359	0.00699	0.0133289	0.0194302	0.024792	0.03365	0.042304	0.055331	0.065401
									96.98	0.272471	-0.0390625	-0.199209	0.138672	0.525391	0.746094	0.838867	1.12305	0.631836	0.00352	0.00687	0.0130986	0.0190945	0.024364	0.033069	0.041573	0.054375	0.064271
									97.08	0.120108	-0.126953	-0.0420018	0.288086	0.052734	0.572248	0.807599	0.875959	0.788068	0.00346	0.00675	0.0128723	0.0187646	0.023943	0.032497	0.040855	0.053436	0.063161
									97.18	-0.0986417	-0.554688	-0.0566495	0.095703	-0.24609	-0.25	0.561523	0.869141	0.94043	0.0034	0.00664	0.0126499	0.0184404	0.023529	0.031936	0.040149	0.052512	0.062069
									97.28	-0.372062	-0.483398	-0.0244053	-0.00293	0.44043	0.199219	0.233398	0.46875	0.762695	0.00334	0.00652	0.0124313	0.0181217	0.023123	0.031384	0.039455	0.051605	0.060997
									97.38	-0.123056	-0.172852	0.157218	0.067383	1.06934	0.235307	0.440385	0.184525	0.7314	0.00329	0.00641	0.0122165	0.0178086	0.022723	0.030842	0.038773	0.050713	0.059943
									97.48	-0.440452	-0.00391	-0.191429	0.134766	0.55957	-0.09473	-0.04004	0.054688	0.335938	0.00323	0.0063	0.0120054	0.0175009	0.022331	0.030309	0.038103	0.049837	0.058907
									97.58	-0.618142	-0.576172	-0.307595	0.054688	-0.07031	0.37887	0.826136	1.10055	1.0859	0.00317	0.00619	0.011798	0.0171985	0.021945	0.029785	0.037445	0.048976	0.057889
									97.68	0.481427	0.290039	0.133771	0.671875	0.292969	0.352539	0.475586	0.920898	0.740234	0.00312	0.00608	0.0115941	0.0169013	0.021566	0.029271	0.036798	0.04813	0.056889
									97.78	0.134771	0.164063	-0.346674	0.125	0.087891	0.185547	-0.24609	0.716797	1.04395	0.00306	0.00598	0.0113937	0.0166093	0.021193	0.028765	0.036162	0.047298	0.055906
									97.88	-0.0361383	-0.0947266	0.0224554	0.571289	0.824219	-0.22362	-0.05272	0.57326	0.095721	0.00301	0.00587	0.0111969	0.0163223	0.020827	0.028268	0.035537	0.046481	0.05494
									97.98	-0.682608	-0.418945	-0.419913	-0.18848	0.120117	0.039063	0.209961	0.239258	0.5	0.00296	0.00577	0.0110034	0.0160403	0.020467	0.027779	0.034923	0.045678	0.053991
									98.08	-0.290048	-0.319336	-0.124032	0.079102	-0.14844	0.403371	0.519582	0.519582	0.468801	0.00291	0.00567	0.0108133	0.0157631	0.020113	0.027299	0.03432	0.044888	0.053058
									98.18	-0.310521	0.179688	-0.392553	-0.03516	0.345703	0.78125	1.11914	0.793945	0.808594	0.00286	0.00558	0.0106264	0.0154907	0.019766	0.026828	0.033727	0.044113	0.052141
									98.28	-0.262713	0.105469	0.0146312	0.338867	0.695313	0.30957	0.566406	0.405273	0.615234	0.00281	0.00548	0.0104428	0.0152231	0.019424	0.026364	0.033144	0.043351	0.05124
									98.38	-0.176741	-0.598633	-0.110334	0.061523	0.517578	0.198224	0.407209	0.61424	0.962873	0.00276	0.00538	0.0102624	0.01496	0.019089	0.025908	0.032571	0.042601	0.050355
									98.48	0.19628	-0.255859	0.247061	0.410156	0.548828	0.197266	0.150391	0.494141	0.783203	0.00271	0.00529	0.0100851	0.0147015	0.018759	0.025461	0.032008	0.041865	0.049485
									98.58	0.224618	-0.461914	0.158212	0.382813	0.178711	0.367186	0.178709	0.647459	0.783202	0.00267	0.0052	0.00991	0.0144475	0.018435	0.025021	0.031455	0.041142	0.04863
									98.68	0.118163	-0.280273	0.115234	0.3125	0.488281	0.121094	0.294922	0.713867	0.423828	0.00262	0.00511	0.00974	0.0141979	0.018116	0.024589	0.030912	0.040431	0.047789
									98.78	0.380837	-0.0625	-0.386741	0.149414	0.44043	0.039063	0.118164	0.169922	0.391602	0.00257	0.00502	0.00957	0.0139525	0.017803	0.024164	0.030378	0.039733	0.046964
									98.88	-0.100564	-0.549805	-0.32029	0.075195	0.244141	0.016614	-0.02343	0.231457	0.319348	0.00253	0.00494	0.00941	0.0137114	0.017495	0.023746	0.029853	0.039046	0.046152
									98.98	-0.342767	-0.228516	-0.210931	-0.35059	0.198242	-0.08008	0.139648	0.327148	0.530273	0.00249	0.00485	0.00924	0.0134745	0.017193	0.023336	0.029337	0.038371	0.045355
									99.08	-0.168951	-0.262695	-0.153326	-0.10938	0.174805	0.304658	0.255829	0.550751	0.623017	0.00244	0.00477	0.00908	0.0132417	0.016896	0.022933	0.02883	0.037708	0.044571
									99.18	-0.271499	-0.59082	-0.0595853	-0.15625	0.233398	-0.35742	-0.11816	0.354492	0.478516	0.0024	0.00468	0.00893	0.0130129	0.016604	0.022536	0.028332	0.037057	0.043801
									99.28	-0.0966914	-0.958984	-0.127941	0.205078	-0.22363	-0.3584	-0.15918	0.237305	0.47168	0.00236	0.0046	0.00877	0.012788	0.016317	0.022147	0.027842	0.036416	0.043044
									99.38	-0.537098	-0.428711	-0.466785	-0.19336	-0.08594	0.142595	0.134782	0.512712	0.245134	0.00232	0.00452	0.00862	0.0125671	0.016035	0.021764	0.027361	0.035787	0.0423
									99.48	-0.0956948	-0.47168	-0.179679	0.375	0.197266	0.457031	-0.46973	0.513672	0.28125	0.00228	0.00445	0.00847	0.0123499	0.015758	0.021388	0.026889	0.035169	0.041569
									99.58	-0.10743	-0.18457	-0.29493	-0.08496	0.078125	0.224548	-0.15826	0.653259	0.571228	0.00224	0.00437	0.00833	0.0121365	0.015486	0.021019	0.026424	0.034561	0.040851
									99.68	0.232391	-0.511719	-0.427765	0.030273	0.262695	-0.19922	-0.69824	0.400391	0.327148	0.0022	0.00429	0.00818	0.0119268	0.015218	0.020655	0.025967	0.033964	0.040145
									99.78	-0.496086	-0.935547	-0.626945	-0.22363	-0.19629	0.229492	-0.25684	0.075195	0.433594	0.00216	0.00422	0.00804	0.0117207	0.014955	0.020299	0.025519	0.033377	0.039452
									99.88	-0.376961	-0.75293	-0.296883	-0.0498	0.021484	-0.02045	-0.44818	0.465883	0.265688	0.00213	0.00415	0.0079	0.0115182	0.014697	0.019948	0.025078	0.0328	0.03877
									99.98	-0.536102	-0.270508	-0.650359	0.078125	0.044922	0.375	0.00586	0.741211	0.610352	0.00209	0.00407	0.00776	0.0113192	0.014443	0.019603	0.024644	0.032234	0.0381
									100.08	0.082	-0.138672	-0.216828	0.140625	0.581055	-0.01566	0.248988	0.939418	0.798793	0.00205	0.004	0.00763	0.0111236	0.014193	0.019264	0.024219	0.031677	0.037442
									100.18	0.678693	0.227539	-0.0654472	-0.1582	0.52832	0.000977	-0.1709	0.776367	0.474609	0.00202	0.00393	0.0075	0.0109314	0.013948	0.018932	0.0238	0.031129	0.036795
									100.28	-0.170917	-0.349609	-0.00881	-0.0918	0.297852	-0.22754	-0.39844	0.067383	0.344727	0.00198	0.00387	0.00737	0.0107425	0.013707	0.018604	0.023389	0.030591	0.036159
									100.38	-0.453106	-0.804688	-0.229473	-0.16699	-0.27051	-0.17285	-0.58789	0.074223	0.272465	0.00195	0.0038	0.00724	0.0105569	0.01347	0.018283	0.022985	0.030063	0.035534
									100.48	-0.274412	-0.725586	-0.487303	0.052734	-0.16504	-0.50879	-0.40039	-0.38477	0.427734	0.00191	0.00373	0.00712	0.0103745	0.013238	0.017967	0.022588	0.029543	0.03492
									100.58	-0.354494	-0.332031	-0.616213	-0.05957	-0.17578	-0.10548	-0.14259	-0.24318	0.133778	0.00188	0.00367	0.00699	0.0101952	0.013009	0.017657	0.022197	0.029033	0.034317
									100.68	-0.270513	-0.370117	-1.08399	0.050781	0.017578	0.145508	-0.47656	0.011719	0.161133	0.00185	0.00361	0.00687	0.0100191	0.012784	0.017352	0.021814	0.028531	0.033724
									100.78	-0.354468	-0.489258	-0.281226	-0.09375	0.027344	0.288086	-0.28711	0.27832	0.595703	0.00182	0.00354	0.00675	0.00985	0.012563	0.017052	0.021437	0.028038	0.033141
									100.88	0.0107182	-0.15625	0.0253666	0.056641	0.374023	0.181677	-0.28317	0.228552	0.126989	0.00179	0.00348	0.00664	0.00968	0.012346	0.016757	0.021066	0.027554	0.032568
									100.98	-0.51756	-0.292969	0.154315	-0.1875	0.123047	0.00586	0.227539	0.369141	0.459961	0.00175	0.00342	0.00652	0.00951	0.012133	0.016468	0.020702	0.027078	0.032006
									101.08	0.0976383	0.0664063	0.360334	0.227539	0.282227	-0.1309	0.375934	0.530231	0.676715	0.00172	0.00336	0.00641	0.00934	0.011923	0.016183	0.020345	0.02661	0.031453
									101.18	-0.00686	-0.1875	0.0370882	0.00781	0.335938	-0.25684	-0.12988	0.098633	0.078125	0.00169	0.00331	0.0063	0.00918	0.011717	0.015903	0.019993	0.02615	0.030909
									101.28	0.0722407	-0.975586	0.00974	-0.19922	0.339844	-0.51172	-0.55371	-0.13672	-0.17871	0.00167	0.00325	0.00619	0.00902	0.011515	0.015629	0.019648	0.025698	0.030375
									101.38	-0.511694	-0.947266	-0.432592	-0.34668	-0.44531	0.024484	-0.63665	0.163156	0.730538	0.00164	0.00319	0.00608	0.00887	0.011316	0.015359	0.019308	0.025254	0.02985
									101.48	-0.0888323	-0.633789	-0.136684	0.353516	-0.44922	0.457031	0.170898	0.758789	1.02246	0.00161	0.00314	0.00598	0.00872	0.01112	0.015093	0.018975	0.024818	0.029334
									101.58	-0.0918317	-0.0712891	0.54391	0.126953	0.366211	0.382732	0.344646	0.265544	0.946208	0.00158	0.00308	0.00588	0.00856	0.010928	0.014832	0.018647	0.024389	0.028828
									101.68	0.0634363	0.0615234	-0.0225012	-0.18848	0.367188	-0.33691	-0.21973	0.042969	0.014648	0.00155	0.00303	0.00577	0.00842	0.010739	0.014576	0.018325	0.023968	0.028329
									101.78	-0.268525	-0.719727	-0.344697	-0.60059	0.019531	0.516602	0.198242	0.710938	0.708008	0.00153	0.00298	0.00567	0.00827	0.010554	0.014324	0.018008	0.023553	0.02784
									101.88	-0.0195609	-0.136719	0.0741891	0.030273	0.47168	0.163154	-0.39544	0.752021	0.66706	0.0015	0.00293	0.00558	0.00813	0.010371	0.014077	0.017697	0.023146	0.027359
									101.98	-0.127896	-0.228516	0.0879246	0.383789	-0.08594	0.799805	0.391602	1.02148	1.25195	0.00147	0.00288	0.00548	0.00799	0.010192	0.013833	0.017391	0.022746	0.026886
									102.08	0.280239	-0.135742	0.635708	0.922852	0.685547	-0.37406	-0.36527	0.542932	0.053674	0.00145	0.00283	0.00538	0.00785	0.010016	0.013594	0.017091	0.022353	0.026422
									102.18	-0.259784	-0.579102	-0.0820497	0.501953	0.296875	0.071289	-0.81348	0.040039	0.506836	0.00142	0.00278	0.00529	0.00771	0.00984	0.01336	0.016795	0.021967	0.025965
									102.28	-0.358398	-0.601563	-0.342773	-0.2041	-0.07617	-0.24121	0.042969	0.427734	0.614258	0.0014	0.00273	0.0052	0.00758	0.00967	0.013129	0.016505	0.021588	0.025516
									102.38	-0.204102	-0.464844	-0.456055	-0.32715	-0.15918	-0.05072	0.170963	0.274479	0.419986	0.00137	0.00268	0.00511	0.00745	0.00951	0.012902	0.01622	0.021215	0.025076
									102.48	0.181673	-0.391602	-0.0146162	-0.48047	-0.0791	0.338867	0.089844	0.775391	0.748047	0.00135	0.00264	0.00502	0.00732	0.00934	0.012679	0.01594	0.020848	0.024642
									102.58	0.500944	0.1875	0.413054	0.204102	0.549805	-0.31539	-0.32321	0.351599	0.188513	0.00133	0.00259	0.00494	0.00719	0.00918	0.01246	0.015664	0.020488	0.024216
									102.68	-0.247052	-0.633789	-0.121076	0.367188	0.166016	0.111328	-0.11231	0.203125	-0.07324	0.0013	0.00254	0.00485	0.00707	0.00902	0.012245	0.015393	0.020134	0.023798
									102.78	-0.270504	-0.74707	0.312504	0.449219	-0.1709	0.189453	0.052734	0.616211	0.514648	0.00128	0.0025	0.00477	0.00695	0.00887	0.012033	0.015127	0.019786	0.023387
									102.88	-0.0644571	-0.265625	0.458004	0.260742	0.166016	0.368198	0.03519	0.548862	0.463901	0.00126	0.00246	0.00468	0.00683	0.00871	0.011825	0.014866	0.019444	0.022983
									102.98	-0.102522	-0.604492	-0.0878736	-0.06934	0.00684	0.419922	0.262695	0.973633	0.678711	0.00124	0.00242	0.0046	0.00671	0.00856	0.011621	0.014609	0.019108	0.022586
									103.08	0.160139	-0.362305	0.0341626	0.193359	0.041992	-0.09373	0.058612	1.01369	0.378924	0.00122	0.00237	0.00452	0.00659	0.00841	0.01142	0.014357	0.018778	0.022195
									103.18	0.121103	-0.473633	0.210946	-0.11914	-0.06738	0.260742	0.222656	0.892578	0.530273	0.0012	0.00233	0.00445	0.00648	0.00827	0.011223	0.014109	0.018453	0.021812
									103.28	-0.292999	-0.489258	0.228485	0.575195	0.019531	0.455078	0.019531	0.129883	0.060547	0.00118	0.00229	0.00437	0.00637	0.00813	0.011029	0.013865	0.018135	0.021435
									103.38	-0.520478	-0.294922	0.247101	-0.14063	-0.44434	0.358424	-0.3408	0.435572	0.522486	0.00115	0.00225	0.00429	0.00626	0.00799	0.010838	0.013625	0.017821	0.021065
									103.48	-0.124987	-0.292969	0.170911	-0.0293	0.011719	0.760742	0.166992	0.594727	1.10742	0.00113	0.00221	0.00422	0.00615	0.00785	0.010651	0.01339	0.017513	0.020701
									103.58	-0.199231	-0.0976563	0.270495	0.243164	-0.14063	-0.27442	-0.2295	0.583981	0.373043	0.00112	0.00218	0.00415	0.00604	0.00771	0.010467	0.013159	0.017211	0.020343
									103.68	-0.097658	-0.175781	0.429686	0.088867	0.267578	-0.13086	-0.08887	0.239258	0.208984	0.0011	0.00214	0.00407	0.00594	0.00758	0.010286	0.012931	0.016913	0.019991
									103.78	-0.555686	-0.206055	-0.147483	0.158203	-0.47949	-0.61719	-0.69824	0.27832	0.250977	0.00108	0.0021	0.004	0.00584	0.00745	0.010108	0.012708	0.016621	0.019646
									103.88	-0.947244	-0.509766	-0.457009	-0.34766	-0.26953	-0.05666	-0.33498	0.693339	0.65037	0.00106	0.00206	0.00393	0.00574	0.00732	0.00993	0.012488	0.016334	0.019307
									103.98	-0.0693464	-0.480469	0.171865	0.099609	-0.16992	-0.02539	0.03125	0.188477	0.599609	0.00104	0.00203	0.00387	0.00564	0.00719	0.00976	0.012272	0.016052	0.018973
									104.08	-0.582021	-0.515625	0.196299	-0.25293	0.321289	0.076127	0.261674	0.622026	0.538041	0.00102	0.00199	0.0038	0.00554	0.00707	0.00959	0.01206	0.015774	0.018645
									104.18	-0.506858	-0.129883	0.499001	0.34375	0.598633	-0.29492	-0.20703	0.410156	0.286133	0.001	0.00196	0.00373	0.00544	0.00695	0.00943	0.011852	0.015502	0.018323
									104.28	-0.767557	-0.483398	0.00979	-0.19043	0.070313	0.069336	0.191406	0.571289	0.624023	0.000987	0.00193	0.00367	0.00535	0.00683	0.00926	0.011647	0.015234	0.018006
									104.38	-0.392599	-0.646484	0.295877	0.240234	0.267578	0.67867	-0.2852	0.697225	0.670857	0.00097	0.00189	0.00361	0.00526	0.00671	0.0091	0.011446	0.014971	0.017695
									104.48	0.142558	-0.125	0.448222	0.275391	0.170898	-0.24121	-0.30957	0.248047	0.200195	0.000953	0.00186	0.00354	0.00517	0.00659	0.00895	0.011248	0.014712	0.017389
									104.58	-0.0761514	-0.22168	-0.351542	-0.03809	-0.02441	0.09759	-0.13679	0.736262	0.516535	0.000937	0.00183	0.00348	0.00508	0.00648	0.00879	0.011054	0.014458	0.017089
									104.68	0.132779	-0.539063	0.0839512	0.202148	0.143555	-0.45606	-0.37598	-0.04883	0.186523	0.000921	0.0018	0.00342	0.00499	0.00637	0.00864	0.010863	0.014208	0.016794
									104.78	-0.666017	-0.786133	-0.447267	-0.14063	-0.35254	-0.46582	-0.15234	0.177734	-0.16699	0.000905	0.00176	0.00336	0.0049	0.00626	0.00849	0.010675	0.013962	0.016504
									104.88	-0.352538	-0.804688	-0.224608	-0.58789	-0.5918	-0.21682	-0.07228	0.025371	0.347637	0.000889	0.00173	0.00331	0.00482	0.00615	0.00834	0.010491	0.013721	0.016218
									104.98	-0.356455	-1.12695	0.079092	-0.43848	-0.17481	-0.25293	-0.40527	0.020508	0.3125	0.000874	0.0017	0.00325	0.00474	0.00604	0.0082	0.010309	0.013484	0.015938
									105.08	-0.361319	-0.848633	-0.431631	-0.19531	-0.24316	0.205038	0.00191	0.422812	0.353476	0.000859	0.00167	0.00319	0.00465	0.00594	0.00806	0.010131	0.013251	0.015663
									105.18	-0.267598	-0.277344	0.290996	0.386719	0.095703	-0.49219	-0.29004	0.185547	0.110352	0.000844	0.00165	0.00314	0.00457	0.00583	0.00792	0.00996	0.013022	0.015392
									105.28	-0.106422	-0.438477	-0.332008	0.036133	-0.04297	-0.0332	0.237305	0.78418	0.888672	0.000829	0.00162	0.00308	0.00449	0.00573	0.00778	0.00978	0.012797	0.015126
									105.38	0.207008	0.254883	0.278297	0.371094	0.12793	-0.05962	0.184524	0.340774	0.481399	0.000815	0.00159	0.00303	0.00442	0.00563	0.00765	0.00962	0.012576	0.014865
									105.48	-0.195335	-0.1875	-0.0459214	0.21875	-0.0498	-0.68457	-0.87598	0.161133	0.00977	0.000801	0.00156	0.00298	0.00434	0.00554	0.00752	0.00945	0.012359	0.014608
									105.58	-0.572243	-0.617188	-0.572243	-0.4375	-0.27637	-0.3232	-0.73921	0.128951	0.04106	0.000787	0.00154	0.00293	0.00426	0.00544	0.00739	0.00929	0.012145	0.014356
									105.68	-0.339822	-0.878906	-0.225564	-0.17285	-0.20117	-0.07813	-0.39648	0.518555	0.789063	0.000773	0.00151	0.00288	0.00419	0.00535	0.00726	0.00913	0.011935	0.014107
									105.78	-0.657243	-0.612305	0.272445	0.206055	0.425781	-0.10352	0.037109	0.21875	0.491211	0.00076	0.00148	0.00283	0.00412	0.00526	0.00713	0.00897	0.011729	0.013864
									105.88	-0.605453	-0.237305	0.0605631	0.209961	-0.0625	-0.20605	-0.15722	-0.08203	0.514654	0.000747	0.00146	0.00278	0.00405	0.00516	0.00701	0.00881	0.011526	0.013624
									105.98	-0.373044	-0.239258	0.251956	-0.46973	-0.02539	-0.45898	0.05957	0.100586	0.146484	0.000734	0.00143	0.00273	0.00398	0.00508	0.00689	0.00866	0.011327	0.013389
									106.08	-0.165042	-0.393555	-0.631838	-0.39941	-0.20313	0.286122	-0.36622	0.704091	0.439442	0.000721	0.00141	0.00268	0.00391	0.00499	0.00677	0.00851	0.011132	0.013157
									106.18	0.0497992	-0.0498047	-0.323248	0.266602	0.305664	0.126953	-0.30469	0.551758	0.154297	0.000709	0.00138	0.00264	0.00384	0.0049	0.00665	0.00836	0.010939	0.01293
									106.28	0.00194	-0.234375	-0.408213	0.361328	-0.00977	0.00977	-0.4834	0.423828	0.200195	0.000697	0.00136	0.00259	0.00378	0.00482	0.00654	0.00822	0.01075	0.012707
									106.38	-0.380849	-0.586914	-0.0039	0.292969	-0.00293	-0.28414	-0.55562	0.00102	-0.15035	0.000685	0.00134	0.00254	0.00371	0.00473	0.00642	0.00808	0.010564	0.012487
									106.48	-0.396463	-0.740234	-0.637674	0.147461	-0.2832	-0.36914	-0.59473	0.09082	0.151367	0.000673	0.00131	0.0025	0.00365	0.00465	0.00631	0.00794	0.010382	0.012271
									106.58	-0.102561	-0.283203	-0.515647	-0.07227	-0.1582	-0.01561	-0.54003	-0.00292	0.248058	0.000661	0.00129	0.00246	0.00358	0.00457	0.0062	0.0078	0.010202	0.012059
									106.68	-0.277338	-0.550781	0.0556694	-0.12988	-0.12695	0.000977	-0.21191	-0.06934	0.404297	0.00065	0.00127	0.00242	0.00352	0.00449	0.0061	0.00767	0.010026	0.011851
									106.78	-0.158185	-0.293945	0.0830255	0.046875	0.256836	0.091797	-0.10645	0.286133	0.538086	0.000638	0.00125	0.00237	0.00346	0.00441	0.00599	0.00753	0.00985	0.011646
									106.88	0.00487	-0.304688	-0.623065	0.592773	0.09082	-0.05566	-0.51464	0.029305	0.313485	0.000627	0.00122	0.00233	0.0034	0.00434	0.00589	0.0074	0.00968	0.011445
									106.98	-0.113277	-0.238281	0.0888714	-0.08008	0.195313	-0.06641	-0.16309	0.347656	0.488281	0.000617	0.0012	0.00229	0.00334	0.00426	0.00579	0.00728	0.00952	0.011247
									107.08	-0.292973	-0.0966797	-0.000981	0.236328	0.237305	-0.10739	-0.51169	-0.03415	-0.05661	0.000606	0.00118	0.00225	0.00328	0.00419	0.00569	0.00715	0.00935	0.011053
									107.18	-0.415024	-0.854492	0.239273	0.193359	0.032227	0.087891	-0.09668	0.303711	0.306641	0.000595	0.00116	0.00221	0.00323	0.00412	0.00559	0.00703	0.00919	0.010862
									107.28	0.102519	-0.21582	0.0253704	0.110352	0.262695	-0.40723	-0.29981	-0.09277	0.088867	0.000585	0.00114	0.00218	0.00317	0.00405	0.00549	0.0069	0.00903	0.010674
									107.38	0.0420124	-0.59082	-0.461894	-0.4834	-0.4541	0.384712	0.544869	0.237251	0.806587	0.000575	0.00112	0.00214	0.00312	0.00398	0.0054	0.00679	0.00887	0.01049
									107.48	0.343723	-0.0927734	-0.0771751	0.302734	0.370117	0.236328	-0.12793	-0.03223	0.547852	0.000565	0.0011	0.0021	0.00306	0.00391	0.0053	0.00667	0.00872	0.010308
									107.58	-0.509739	-0.620117	-0.0302468	-0.3252	0.013672	0.518502	0.114205	-0.06841	0.303658	0.000555	0.00108	0.00206	0.00301	0.00384	0.00521	0.00655	0.00857	0.01013
									107.68	-0.419948	-0.436523	0.274388	0.348633	0.456055	-0.05371	-0.21777	-0.39941	0.05957	0.000546	0.00106	0.00203	0.00296	0.00377	0.00512	0.00644	0.00842	0.00996
									107.78	-0.483401	-0.802734	-0.108401	-0.17578	-0.08594	-0.28809	-0.30469	-0.36914	-0.15527	0.000536	0.00105	0.00199	0.00291	0.00371	0.00503	0.00633	0.00828	0.00978
									107.88	-0.471677	-0.476563	-0.327146	0.021484	-0.83008	-0.16991	-0.01561	-0.10155	0.011731	0.000527	0.00103	0.00196	0.00286	0.00364	0.00495	0.00622	0.00813	0.00961
									107.98	-0.0673769	-0.364258	-0.307611	-0.48731	-0.0752	-0.54102	-0.35547	0.098633	-0.03027	0.000518	0.00101	0.00193	0.00281	0.00358	0.00486	0.00611	0.00799	0.00945
									108.08	-0.0400449	-0.734375	0.0175723	-0.3125	-0.14746	-0.22557	-0.46874	0.248062	0.019546	0.000509	0.000993	0.00189	0.00276	0.00352	0.00478	0.00601	0.00786	0.00928
									108.18	-0.811516	-1.05762	-0.458	-0.33984	-0.25195	0.020508	-0.23145	0.34668	0.256836	0.0005	0.000976	0.00186	0.00271	0.00346	0.00469	0.0059	0.00772	0.00912
									108.28	-0.384755	-0.691406	-0.331045	0.044922	0.00781	0.273438	-0.10742	0.224609	0.214844	0.000492	0.000959	0.00183	0.00266	0.0034	0.00461	0.0058	0.00759	0.00897
									108.38	-0.356455	-0.345703	0.0117086	0.041016	0	-0.41693	0.053774	0.332095	-0.12005	0.000483	0.000942	0.0018	0.00262	0.00334	0.00453	0.0057	0.00746	0.00881
									108.48	-0.237273	-0.436523	-0.295867	-0.27832	-0.04199	-0.01563	0.507813	0.782227	0.439453	0.000475	0.000926	0.00176	0.00257	0.00328	0.00446	0.0056	0.00733	0.00866
									108.58	0.0214527	-0.21875	-0.0098	-0.40332	0.378906	-0.29387	-0.06926	0.20613	0.042067	0.000467	0.00091	0.00173	0.00253	0.00323	0.00438	0.0055	0.0072	0.00851
									108.68	-0.453087	-0.708008	-0.0624624	-0.05469	-0.03613	0.359375	0.173828	0.681641	-0.02734	0.000458	0.000894	0.0017	0.00248	0.00317	0.0043	0.00541	0.00708	0.00836
									108.78	0.345702	-0.169922	0.5166	0.635742	0.580078	0.271484	-0.03906	0.457031	0.000977	0.000451	0.000879	0.00167	0.00244	0.00312	0.00423	0.00532	0.00695	0.00822
									108.88	0.682619	-0.220703	0.404298	0.410156	0.282227	-0.25882	-0.01077	0.316379	-0.22366	0.000443	0.000864	0.00165	0.0024	0.00306	0.00416	0.00522	0.00683	0.00808
									108.98	-0.215834	-0.870117	-0.464857	-0.21973	-0.29688	-0.4082	-0.5293	-0.27734	-0.08594	0.000435	0.000849	0.00162	0.00236	0.00301	0.00408	0.00513	0.00671	0.00794
									109.08	-0.344713	-0.767578	-0.729478	0.110352	-0.86816	-0.07121	0.082109	-0.07024	-0.09953	0.000428	0.000834	0.00159	0.00232	0.00296	0.00401	0.00505	0.0066	0.0078
									109.18	-0.569297	-0.488281	-0.463828	-0.20508	-0.74805	0.453125	0.167969	0.370117	0.509766	0.00042	0.00082	0.00156	0.00228	0.00291	0.00394	0.00496	0.00648	0.00766
									109.28	0.362297	0.120117	0.453118	-0.13477	-0.00391	0.208984	-0.01367	0.248047	-0.01074	0.000413	0.000805	0.00154	0.00224	0.00286	0.00388	0.00487	0.00637	0.00753
									109.38	0.0214918	-0.0810547	0.151375	-0.16113	0.381836	-0.11423	0.17581	0.217802	-0.45212	0.000406	0.000792	0.00151	0.0022	0.00281	0.00381	0.00479	0.00626	0.0074
									109.48	-0.285142	-0.269531	-0.700181	-0.26758	-0.19629	0.397461	0.217773	0.595703	-0.34863	0.000399	0.000778	0.00148	0.00216	0.00276	0.00374	0.00471	0.00615	0.00727
									109.58	-0.19435	-0.291016	0.0644386	0.399414	0.149414	-0.6103	-0.23042	-0.39838	-0.52241	0.000392	0.000764	0.00146	0.00212	0.00271	0.00368	0.00462	0.00605	0.00715
									109.68	-0.362278	-1.17969	-0.506809	-0.39941	-0.27637	-0.0332	-0.10645	0.15918	0.12207	0.000385	0.000751	0.00143	0.00209	0.00266	0.00361	0.00454	0.00594	0.00703
									109.78	-0.308591	-0.383789	0.110354	0.166992	0.09082	0.000977	0.082031	0.360352	0.738281	0.000378	0.000738	0.00141	0.00205	0.00262	0.00355	0.00447	0.00584	0.0069
									109.88	-0.169925	-0.457031	-0.133792	-0.01172	-0.40234	0.169949	-0.05466	0.353543	0.486356	0.000372	0.000725	0.00138	0.00202	0.00257	0.00349	0.00439	0.00574	0.00678
									109.98	0.00783	-0.110352	-0.250963	0.327148	-0.04883	0.331055	-0.02441	0.525391	0.296875	0.000366	0.000713	0.00136	0.00198	0.00253	0.00343	0.00431	0.00564	0.00667
									110.08	-0.245131	-0.225586	0.414049	0.407227	0.597656	-0.17475	-0.02533	-0.46088	0.193418	0.000359	0.000701	0.00134	0.00195	0.00248	0.00337	0.00424	0.00554	0.00655
									110.18	-0.768525	-0.742188	-0.388642	-0.59766	-0.39258	0.06543	0.134766	-0.0498	-0.10449	0.000353	0.000689	0.00131	0.00191	0.00244	0.00331	0.00416	0.00545	0.00644
									110.28	-0.299789	-0.382813	-0.140609	0.069336	0.121094	0.192383	-0.01953	0.279297	0.731445	0.000347	0.000677	0.00129	0.00188	0.0024	0.00326	0.00409	0.00535	0.00633
									110.38	0.351547	0.0361328	0.280258	0.589844	0.263672	-0.14748	0.10057	0.626938	0.378891	0.000341	0.000665	0.00127	0.00185	0.00236	0.0032	0.00402	0.00526	0.00622
									110.48	0.468742	-0.123047	-0.00196	0.365234	0.541016	0.012695	-0.39746	0.234375	-0.20215	0.000335	0.000653	0.00125	0.00182	0.00232	0.00314	0.00395	0.00517	0.00611
									110.58	0.0166093	-0.446289	0.0712968	0.266602	0.129883	-0.35155	-0.34569	-0.33593	-0.25194	0.000329	0.000642	0.00122	0.00178	0.00228	0.00309	0.00388	0.00508	0.00601
									110.68	-0.767572	-0.930664	-0.466791	-0.26172	-0.23633	-0.40234	-0.35742	-0.02246	-0.03125	0.000324	0.000631	0.0012	0.00175	0.00224	0.00304	0.00382	0.00499	0.0059
									110.78	-0.474586	-0.822266	-0.327125	0.09375	-0.47949	0.347656	0.00391	0.12207	0.595703	0.000318	0.00062	0.00118	0.00172	0.0022	0.00298	0.00375	0.00491	0.0058
									110.88	-0.168969	-0.467773	-0.00784	0.370117	0.148438	-0.14152	0.148516	0.041094	0.07918	0.000312	0.000609	0.00116	0.00169	0.00216	0.00293	0.00369	0.00482	0.0057
									110.98	-0.26168	-0.546875	-0.489219	-0.1582	0.154297	0.52832	-0.04883	0.510742	0.600586	0.000307	0.000599	0.00114	0.00166	0.00212	0.00288	0.00362	0.00474	0.0056
									111.08	0.336875	-0.373047	0.35543	0.750977	0.617188	-0.42381	-0.20408	-0.06053	-0.08787	0.000302	0.000589	0.00112	0.00164	0.00209	0.00283	0.00356	0.00466	0.0055
									111.18	-0.399404	-0.982422	-0.176748	0.254883	-0.3252	0.069336	-0.02539	0.206055	-0.23828	0.000297	0.000578	0.0011	0.00161	0.00205	0.00278	0.0035	0.00458	0.00541
									111.28	0.0380931	-0.943359	-0.00195	0.335938	-0.08008	-0.23535	-0.18066	0.126953	0.186523	0.000291	0.000568	0.00108	0.00158	0.00201	0.00273	0.00344	0.0045	0.00532
									111.38	0.127922	-0.476563	-0.166999	0.259766	0.168945	0.33688	0.107387	0.261684	0.261684	0.000286	0.000559	0.00106	0.00155	0.00198	0.00269	0.00338	0.00442	0.00522
									111.48	0.0439281	-0.380859	-0.897478	-0.14258	-0.05078	-0.47656	-0.43262	-0.11816	0.00293	0.000281	0.000549	0.00105	0.00153	0.00195	0.00264	0.00332	0.00434	0.00513
									111.58	-0.357405	-0.833984	-0.427717	-0.04395	-0.02246	-0.03899	-0.1386	0.021553	-0.0136	0.000277	0.000539	0.00103	0.0015	0.00191	0.0026	0.00326	0.00427	0.00504
									111.68	-0.107387	-0.863281	-0.246059	-0.58398	-0.23535	0.197266	0.142578	0.475586	0.647461	0.000272	0.00053	0.00101	0.00147	0.00188	0.00255	0.00321	0.00419	0.00496
									111.78	0.442364	-0.15332	0.22459	0.373047	0.133789	0.279297	0.053711	0.287109	0.131836	0.000267	0.000521	0.000993	0.00145	0.00185	0.00251	0.00315	0.00412	0.00487
									111.88	0.0703318	-0.204102	0.172871	-0.03516	0.033203	0.171855	-0.00197	0.453105	0.526348	0.000262	0.000512	0.000976	0.00142	0.00181	0.00246	0.0031	0.00405	0.00479
									111.98	-0.0752051	-0.276367	0.226553	0.335938	0.473633	0.226563	-0.58691	0.571289	-0.16406	0.000258	0.000503	0.000959	0.0014	0.00178	0.00242	0.00304	0.00398	0.0047
									112.08	-0.12792	-0.463867	-0.0937402	0.078125	0.541016	-0.0352	-0.13579	0.284136	0.119097	0.000253	0.000494	0.000942	0.00137	0.00175	0.00238	0.00299	0.00391	0.00462
									112.18	0.0224393	-0.517578	-0.224631	0.201172	0.15332	-0.61914	-0.50488	-0.12695	-0.1582	0.000249	0.000486	0.000926	0.00135	0.00172	0.00234	0.00294	0.00384	0.00454
									112.28	-0.258766	-0.813477	-0.384742	-0.18262	-0.47363	-0.23731	0.020508	0.46582	0.113281	0.000245	0.000477	0.00091	0.00133	0.00169	0.0023	0.00289	0.00378	0.00447
									112.38	-0.192406	-0.44043	-0.132836	0.155273	0.011719	-0.53714	-0.22366	0.018525	0.324189	0.000241	0.000469	0.000894	0.0013	0.00166	0.00226	0.00284	0.00371	0.00439
									112.48	0.106431	-0.167969	-0.468765	0.202148	0.280273	-0.43164	-0.24023	-0.12402	0.075195	0.000236	0.000461	0.000879	0.00128	0.00163	0.00222	0.00279	0.00365	0.00431
									112.58	-0.600571	-0.561523	-0.041001	0.181641	0.147461	-0.27732	-0.71873	-0.41404	0.094751	0.000232	0.000453	0.000864	0.00126	0.00161	0.00218	0.00274	0.00359	0.00424
									112.68	-0.432605	-0.467773	-0.564441	-0.19824	0.155273	0.120117	-0.50879	-0.4043	-0.06641	0.000228	0.000445	0.000849	0.00124	0.00158	0.00214	0.00269	0.00352	0.00416
									112.78	-0.264621	-0.479492	-0.197238	-0.06641	-0.0127	0.088867	-0.25195	0.135742	0.161133	0.000224	0.000438	0.000834	0.00122	0.00155	0.00211	0.00265	0.00346	0.00409
									112.88	0.302707	-0.178711	0.219699	0.03125	0.116211	0.411027	0.386613	0.056535	0.458879	0.00022	0.00043	0.00082	0.00119	0.00152	0.00207	0.0026	0.0034	0.00402
									112.98	0.775338	0.457031	0.761666	0.624023	0.759766	-0.15039	-0.01855	-0.28418	0.05957	0.000217	0.000423	0.000805	0.00117	0.0015	0.00203	0.00256	0.00334	0.00395
									113.08	-0.609322	-0.297852	-0.452096	0.316406	-0.23535	-0.24023	-0.64355	-0.12695	-0.32519	0.000213	0.000415	0.000792	0.00115	0.00147	0.002	0.00251	0.00329	0.00388
									113.18	-0.579101	-0.753906	-0.365233	0.136719	-0.61231	-0.49707	-0.86231	0.045898	-0.31934	0.000209	0.000408	0.000778	0.00113	0.00145	0.00196	0.00247	0.00323	0.00382
									113.28	-0.247069	-0.501953	-0.825194	-0.27734	-0.64648	-0.21973	-0.37891	-0.25195	-0.14551	0.000206	0.000401	0.000764	0.00111	0.00142	0.00193	0.00243	0.00317	0.00375
									113.38	-0.00879	-0.508789	-0.76172	-0.33691	-0.42871	-0.43547	-0.09367	-0.63957	0.088943	0.000202	0.000394	0.000751	0.0011	0.0014	0.0019	0.00238	0.00312	0.00369
									113.48	-0.741173	-0.619141	-0.639611	-0.35059	-0.11523	0.426758	0.34668	-0.16992	0.240234	0.000199	0.000387	0.000738	0.00108	0.00137	0.00186	0.00234	0.00306	0.00362
									113.58	-0.26371	-0.189453	-0.144569	0.023438	0.317383	0.024392	0.030252	-0.25588	-0.16604	0.000195	0.000381	0.000726	0.00106	0.00135	0.00183	0.0023	0.00301	0.00356
									113.68	0.359364	-0.540039	-0.16212	0.19043	-0.07715	-0.05762	-0.19727	0.163086	0.323242	0.000192	0.000374	0.000713	0.00104	0.00133	0.0018	0.00226	0.00296	0.0035
									113.78	0.240248	-0.112305	-0.131822	-0.06348	-0.37012	0.09375	-0.04492	0.185547	0.139648	0.000188	0.000368	0.000701	0.00102	0.0013	0.00177	0.00222	0.00291	0.00344
									113.88	-0.0156385	-0.108398	0.111315	0.083008	-0.11816	0.034118	0.132751	0.301696	0.202086	0.000185	0.000361	0.000689	0.001	0.00128	0.00174	0.00219	0.00286	0.00338
									113.98	0.216766	0.03125	0.472625	-0.18945	-0.01172	-0.45508	-0.18457	-0.13184	-0.13574	0.000182	0.000355	0.000677	0.000986	0.00126	0.00171	0.00215	0.00281	0.00332
									114.08	-0.0605159	-0.669922	-0.30075	-0.61035	-0.52539	-0.1729	-0.05474	0.00776	0.375928	0.000179	0.000349	0.000665	0.000969	0.00124	0.00168	0.00211	0.00276	0.00326
									114.18	-0.330103	-0.0585938	0.0663818	-0.03223	0.329102	-0.3457	-0.43945	-0.27637	0.15625	0.000176	0.000343	0.000653	0.000953	0.00122	0.00165	0.00207	0.00271	0.00321
									114.28	-0.439442	-0.429688	-0.291981	-0.04688	-0.07227	-0.13867	-0.01074	-0.11621	0.066406	0.000173	0.000337	0.000642	0.000936	0.00119	0.00162	0.00204	0.00267	0.00315
									114.38	-0.277355	-0.49707	-0.313487	-0.31543	-0.06152	-0.03327	0.015557	0.372002	-0.05378	0.00017	0.000331	0.000631	0.00092	0.00117	0.00159	0.002	0.00262	0.0031
									114.48	0.0722314	-0.293945	0.0722314	0.27832	0.185547	-0.12402	-0.62891	-0.33789	-0.18359	0.000167	0.000325	0.00062	0.000904	0.00115	0.00157	0.00197	0.00257	0.00304
									114.58	-0.352505	-0.410156	-0.3027	0.03418	-0.36133	0.360329	-0.19534	0.339821	-0.17483	0.000164	0.00032	0.000609	0.000888	0.00113	0.00154	0.00193	0.00253	0.00299
									114.68	-0.319347	-0.458008	-0.0654411	-0.13379	-0.00879	-0.12402	-0.7002	-0.11621	0.105469	0.000161	0.000314	0.000599	0.000873	0.00111	0.00151	0.0019	0.00249	0.00294
									114.78	-0.203137	-0.610352	-0.368176	-0.12305	-0.27734	-0.83887	-0.69434	-0.38086	-0.62891	0.000158	0.000309	0.000589	0.000858	0.00109	0.00149	0.00187	0.00244	0.00289
									114.88	-0.261707	-1	-0.905262	-0.31641	-0.56445	-0.18854	-0.086	0.09369	0.356385	0.000156	0.000303	0.000578	0.000843	0.00108	0.00146	0.00184	0.0024	0.00284
									114.98	0.24704	-0.367188	-0.178741	0.604492	-0.10547	-0.41016	-0.23242	-0.47852	-0.14551	0.000153	0.000298	0.000568	0.000829	0.00106	0.00144	0.0018	0.00236	0.00279
									115.08	-0.665009	-0.430664	-0.396454	0.242188	-0.37598	0.031271	-0.12889	-0.1201	-0.52049	0.00015	0.000293	0.000559	0.000814	0.00104	0.00141	0.00177	0.00232	0.00274
									115.18	-0.501943	-0.873047	0.03712	0.286133	-0.78223	0.165039	-0.28418	-0.12793	-0.08594	0.000148	0.000288	0.000549	0.0008	0.00102	0.00139	0.00174	0.00228	0.00269
									115.28	-0.219735	-0.529297	0.120109	0.098633	-0.13574	-0.31738	-0.125	0.123047	0.314453	0.000145	0.000283	0.000539	0.000786	0.001	0.00136	0.00171	0.00224	0.00265
									115.38	0.0429772	-0.524414	-0.436515	-0.0918	-0.28613	-0.15139	-0.34182	0.039038	-0.07327	0.000143	0.000278	0.00053	0.000773	0.000986	0.00134	0.00168	0.0022	0.0026
									115.48	-0.0986449	-0.450195	-0.0800902	0.266602	-0.01953	-0.49316	-0.56934	0.049805	-0.3916	0.00014	0.000273	0.000521	0.000759	0.000969	0.00132	0.00165	0.00216	0.00256
									115.58	-0.594715	-0.408203	-0.242175	0.285156	-0.44434	-0.04003	-0.33203	0.170904	-0.19335	0.000138	0.000269	0.000512	0.000746	0.000952	0.00129	0.00162	0.00213	0.00251
									115.68	0.240237	-0.245117	0.250003	0.569336	0.19043	-0.13574	-0.15723	0.171875	0.068359	0.000135	0.000264	0.000503	0.000733	0.000936	0.00127	0.0016	0.00209	0.00247
									115.78	0.473588	-0.00781	0.164994	0.428711	-0.07129	-0.79102	-0.42676	-0.18555	-0.04004	0.000133	0.000259	0.000494	0.000721	0.00092	0.00125	0.00157	0.00205	0.00243
									115.88	-0.264604	-0.793945	-0.89351	-0.15137	-0.66113	-0.0332	-0.23339	-0.01074	0.585943	0.000131	0.000255	0.000486	0.000708	0.000904	0.00123	0.00154	0.00202	0.00238
									115.98	-0.432615	-0.226563	-0.0527317	0.295898	0.141602	0.105469	0.121094	-0.0459	0.541016	0.000128	0.000251	0.000477	0.000696	0.000888	0.00121	0.00152	0.00198	0.00234
									116.08	0.0830051	-0.173828	0.0224583	0.041016	0.530273	-0.01951	-0.03611	-0.19236	-0.04197	0.000126	0.000246	0.000469	0.000684	0.000873	0.00118	0.00149	0.00195	0.0023
									116.18	-0.092764	-0.194336	0.12208	0.080078	-0.35742	-0.07715	-0.2793	-0.28516	0.328125	0.000124	0.000242	0.000461	0.000672	0.000858	0.00116	0.00146	0.00191	0.00226
									116.28	-0.101584	-0.233398	-0.106467	0.051758	-0.59082	-0.45117	-0.37891	-0.17383	-0.45898	0.000122	0.000238	0.000453	0.000661	0.000843	0.00114	0.00144	0.00188	0.00222
									116.38	-0.0917756	-0.513672	-0.314432	-0.19531	-0.6582	-0.31544	-0.5879	-0.25587	-0.45509	0.00012	0.000234	0.000445	0.000649	0.000828	0.00112	0.00141	0.00185	0.00219
									116.48	-0.80567	-0.762695	-0.316412	-0.14063	-0.46191	-0.54102	-0.55664	-0.33594	-0.26465	0.000118	0.00023	0.000438	0.000638	0.000814	0.0011	0.00139	0.00182	0.00215
									116.58	-0.605463	-0.713867	-0.546869	-0.29981	-0.04004	-0.59174	-0.28412	-0.15131	0.295957	0.000116	0.000226	0.00043	0.000627	0.0008	0.00109	0.00137	0.00179	0.00211
									116.68	-0.702119	-0.5625	-0.403291	-0.0957	-0.44336	0.12207	-0.03223	-0.10449	0.750977	0.000114	0.000222	0.000423	0.000616	0.000786	0.00107	0.00134	0.00175	0.00207
									116.78	0.278295	-0.0830078	0.371068	0.334961	0.240234	-0.05176	-0.04004	-0.27734	0.142578	0.000112	0.000218	0.000415	0.000605	0.000773	0.00105	0.00132	0.00172	0.00204
									116.88	-0.150365	-0.117188	-0.184545	-0.29199	-0.0127	-0.3457	-0.51464	-0.57714	-0.34472	0.00011	0.000214	0.000408	0.000595	0.000759	0.00103	0.0013	0.00169	0.002
									116.98	-0.416011	-0.729492	-0.312496	-0.10352	0.025391	-0.0752	-0.3584	-0.05664	-0.1084	0.000108	0.00021	0.000401	0.000585	0.000746	0.00101	0.00127	0.00167	0.00197
									117.08	-0.16895	-0.523438	0.00195	-0.14746	-0.25586	-0.47651	-0.33881	-0.0351	0.173881	0.000106	0.000207	0.000394	0.000575	0.000733	0.000995	0.00125	0.00164	0.00193
									117.18	-0.392552	-0.624023	-0.339817	0.063477	-0.58398	-0.13184	0.054688	0.246094	0.402344	0.000104	0.000203	0.000387	0.000565	0.000721	0.000978	0.00123	0.00161	0.0019
									117.28	0.0947242	-0.411133	0.184568	0.202148	0.304688	-0.3252	-0.02832	-0.02246	0.206055	0.000102	0.0002	0.000381	0.000555	0.000708	0.000961	0.00121	0.00158	0.00187
									117.38	-0.112302	-0.213867	-0.116209	-0.01074	-0.01074	-0.43748	-0.81052	-0.09275	0.104515	0.000101	0.000196	0.000374	0.000545	0.000696	0.000944	0.00119	0.00155	0.00184
									117.48	-0.415028	-0.730469	-0.126942	0.039063	-0.18555	0.267578	-0.16504	-0.04785	0.072266	9.89e-05	0.000193	0.000368	0.000536	0.000684	0.000928	0.00117	0.00153	0.0018
									117.58	-0.111339	-0.257813	0.121082	-0.06738	0.181641	-0.03419	-0.01076	0.312487	0.215807	9.72e-05	0.00019	0.000361	0.000527	0.000672	0.000912	0.00115	0.0015	0.00177
									117.68	0.374017	-0.447266	0.669915	0.396484	0.321289	0.063477	0.249023	-0.26563	0.375977	9.55e-05	0.000186	0.000355	0.000518	0.00066	0.000896	0.00113	0.00147	0.00174
									117.78	-0.174789	-0.52832	0.106461	0.292969	0.47168	-0.19238	0.21875	0.010742	0.626953	9.39e-05	0.000183	0.000349	0.000509	0.000649	0.000881	0.00111	0.00145	0.00171
									117.88	0.341781	0.266602	0.203109	0.466797	0.226563	-0.40335	-0.49027	-0.39456	0.123014	9.22e-05	0.00018	0.000343	0.0005	0.000638	0.000866	0.00109	0.00142	0.00168
									117.98	-0.434587	-0.530273	0.114241	0.24707	-0.12305	-0.06152	-0.66602	-0.48145	-0.48145	9.06e-05	0.000177	0.000337	0.000491	0.000627	0.000851	0.00107	0.0014	0.00165
									118.08	-0.189437	-0.514648	-0.50389	-0.17188	-0.33984	-0.12988	-0.63867	-0.17285	-0.22461	8.91e-05	0.000174	0.000331	0.000483	0.000616	0.000836	0.00105	0.00137	0.00162
									118.18	-0.310546	-0.491211	-0.548828	-0.19043	-0.4209	-0.41113	-0.66699	-0.2666	-0.18848	8.75e-05	0.000171	0.000325	0.000474	0.000605	0.000822	0.00103	0.00135	0.0016
									118.28	-0.324174	-0.34668	-0.921831	-0.28809	-0.95117	0.077148	-0.02637	0.236328	0.365234	8.6e-05	0.000168	0.00032	0.000466	0.000595	0.000807	0.00101	0.00133	0.00157
									118.38	0.263627	-0.418945	0.0800337	0.442383	0.142578	-0.06839	-0.20706	-0.13089	0.315399	8.45e-05	0.000165	0.000314	0.000458	0.000585	0.000793	0.000997	0.0013	0.00154
									118.48	-0.317398	-0.8125	0.0156098	0.097656	0.060547	-0.03027	-0.51953	-0.6084	-0.26758	8.31e-05	0.000162	0.000309	0.00045	0.000574	0.00078	0.00098	0.00128	0.00152
									118.58	0.00783	-0.639648	-0.183579	-0.25098	0.086914	-0.02247	-0.71485	-0.42579	-0.21583	8.16e-05	0.000159	0.000304	0.000442	0.000565	0.000766	0.000963	0.00126	0.00149
									118.68	-0.164067	-0.452148	-0.202153	-0.27441	-0.35645	-0.70215	-0.98926	-0.38184	-0.38184	8.02e-05	0.000156	0.000298	0.000435	0.000555	0.000753	0.000947	0.00124	0.00146
									118.78	-0.192331	-0.541016	-0.472605	-0.41895	-0.66895	0.213867	-0.04883	0.170898	0.589844	7.88e-05	0.000154	0.000293	0.000427	0.000545	0.00074	0.00093	0.00122	0.00144
									118.88	0.571237	0.0839844	0.190378	0.345703	0.129883	-0.00878	-0.23046	-0.02343	0.201179	7.75e-05	0.000151	0.000288	0.00042	0.000536	0.000727	0.000914	0.0012	0.00141
									118.98	-0.0419888	-0.208008	-0.0673795	0.452148	0.210938	0.052734	-0.44922	-0.08398	0.438477	7.61e-05	0.000149	0.000283	0.000413	0.000527	0.000715	0.000898	0.00118	0.00139
									119.08	0.239254	-0.124023	0.131833	-0.17969	-0.04883	-0.35743	-0.51954	-0.43458	0.263662	7.48e-05	0.000146	0.000278	0.000406	0.000517	0.000702	0.000883	0.00115	0.00136
									119.18	-0.23438	-0.396484	0.14355	0.585938	-0.05371	-0.21387	-0.3291	-0.38184	-0.23047	7.35e-05	0.000143	0.000273	0.000398	0.000508	0.00069	0.000868	0.00113	0.00134
									119.28	0.244166	-0.68457	-0.111302	0.359375	-0.21875	0.098633	-0.17676	-0.0498	0.370117	7.23e-05	0.000141	0.000269	0.000392	0.0005	0.000678	0.000853	0.00112	0.00132
									119.38	0.205052	-0.191406	0.156224	0.268555	0.40918	0.078107	-0.45021	-0.50685	0.553693	7.1e-05	0.000139	0.000264	0.000385	0.000491	0.000666	0.000838	0.0011	0.0013
									119.48	-0.471689	-0.329102	-0.185556	0.049805	-0.2666	-0.03613	-0.47754	-0.42481	-0.15039	6.98e-05	0.000136	0.000259	0.000378	0.000483	0.000655	0.000823	0.00108	0.00127
									119.58	-0.210928	-0.665039	-0.146475	-0.28223	-0.07813	-0.30077	-0.14256	-0.4453	-0.15233	6.86e-05	0.000134	0.000255	0.000372	0.000474	0.000644	0.000809	0.00106	0.00125
									119.68	-0.0937431	-0.670898	0.00196	-0.41016	0.032227	-0.01563	0.125	-0.02539	-0.0332	6.74e-05	0.000131	0.000251	0.000365	0.000466	0.000633	0.000795	0.00104	0.00123
									119.78	0.0966874	-0.354492	-0.17382	0.054688	-0.44141	0.032227	-0.06641	0.070313	-0.47949	6.62e-05	0.000129	0.000246	0.000359	0.000458	0.000622	0.000781	0.00102	0.00121
									119.88	-0.0761796	-0.602539	-0.356453	-0.38574	-0.15332	-0.58593	-0.51464	-0.52734	-0.39452	6.51e-05	0.000127	0.000242	0.000353	0.00045	0.000611	0.000768	0.001	0.00119
									119.98	-0.404293	-0.786133	-0.337886	-0.28906	-0.26172	-0.48926	-0.63574	-0.50586	-0.29883	6.4e-05	0.000125	0.000238	0.000347	0.000442	0.0006	0.000755	0.000987	0.00117
									120.08	0.194332	-1.16602	-0.247075	-0.55469	-0.66113	-0.20407	-0.47361	-0.30661	0.109403	6.29e-05	0.000123	0.000234	0.000341	0.000435	0.00059	0.000742	0.00097	0.00115
									120.18	-0.18358	-0.720703	-0.169908	-0.36621	-0.04395	0.071289	0.03125	-0.28125	0.228516	6.18e-05	0.00012	0.00023	0.000335	0.000427	0.00058	0.000729	0.000953	0.00113
									120.28	-0.0283041	-0.275391	-0.409164	-0.09668	0.198242	0.544922	0.043945	-0.14356	-0.29883	6.07e-05	0.000118	0.000226	0.000329	0.00042	0.00057	0.000716	0.000937	0.00111
									120.38	-0.154313	-0.555664	0.431624	-0.03906	0.400391	0.401345	-0.27248	-0.41604	-0.09377	5.97e-05	0.000116	0.000222	0.000323	0.000413	0.00056	0.000704	0.000921	0.00109
									120.48	-0.634777	-0.613281	0.0751841	-0.3916	-0.01465	0.085938	-0.41895	-0.11035	-0.23731	5.86e-05	0.000114	0.000218	0.000318	0.000405	0.00055	0.000692	0.000905	0.00107
									120.58	-0.0986216	-0.666992	-0.499012	-0.33203	-0.02344	0.120122	-0.08886	0.032231	-0.11132	5.76e-05	0.000112	0.000214	0.000312	0.000398	0.000541	0.00068	0.000889	0.00105
									120.68	-0.200193	-0.430664	0.0605492	-0.12012	-0.21094	-0.37695	-0.45996	-0.05371	-0.50879	5.66e-05	0.00011	0.00021	0.000307	0.000391	0.000531	0.000668	0.000874	0.00103
									120.78	-0.0292818	-0.556641	-0.259751	-0.14746	-0.10352	-0.09277	-0.12988	0.228516	-0.57031	5.56e-05	0.000109	0.000207	0.000302	0.000385	0.000522	0.000656	0.000859	0.00101
									120.88	0.111313	-0.46582	0.0263521	0.147461	0.25	0.173812	0.204086	-0.209	-0.17091	5.47e-05	0.000107	0.000203	0.000296	0.000378	0.000513	0.000645	0.000844	0.000997
									120.98	0.0556561	-0.201172	0.208976	0.211914	0.168945	0.060547	0.130859	0.067383	0.592773	5.37e-05	0.000105	0.0002	0.000291	0.000372	0.000504	0.000634	0.000829	0.00098
									121.08	-0.197258	-0.456055	0.307625	-0.00195	0.0625	0.176756	-0.35547	0.096678	-0.21582	5.28e-05	0.000103	0.000196	0.000286	0.000365	0.000496	0.000623	0.000815	0.000963
									121.18	-0.232423	-0.31543	0.160155	0.054688	0.143555	-0.21387	-0.46777	-0.14453	-0.28711	5.19e-05	0.000101	0.000193	0.000281	0.000359	0.000487	0.000612	0.000801	0.000947
									121.28	-0.0956912	-0.37793	0.0683713	-0.62598	0.095703	0.173828	-0.41406	-0.06641	-0.42285	5.1e-05	9.95e-05	0.00019	0.000276	0.000353	0.000479	0.000602	0.000787	0.00093
									121.38	0.137683	-0.294922	-0.0498166	0.044922	0.196289	0.261707	0.127918	0.398426	0.00487	5.01e-05	9.77e-05	0.000186	0.000272	0.000347	0.00047	0.000591	0.000773	0.000914
									121.48	-0.0957091	-0.331055	0.124017	0.297852	-0.06836	0.035156	-0.14551	0.094727	-0.30469	4.92e-05	9.61e-05	0.000183	0.000267	0.000341	0.000462	0.000581	0.00076	0.000898
									121.58	-0.0898378	-0.512695	0.0175841	0.242188	-0.48633	0.00977	-0.45313	-0.33691	-0.31738	4.84e-05	9.44e-05	0.00018	0.000262	0.000335	0.000454	0.000571	0.000747	0.000883
									121.68	0.111328	-0.672852	-0.282227	0.166992	-0.29883	-0.89258	-0.35449	-0.52539	-0.50879	4.76e-05	9.28e-05	0.000177	0.000258	0.000329	0.000446	0.000561	0.000734	0.000868
									121.78	0.149421	-0.381836	-0.166985	-0.58301	-0.72852	-0.08398	0.290039	-0.10645	-0.44922	4.67e-05	9.12e-05	0.000174	0.000253	0.000323	0.000439	0.000551	0.000721	0.000853
									121.88	-0.169929	-0.335938	0.0830005	-0.26172	-0.54981	0.091781	-0.04689	-0.42775	-0.29787	4.59e-05	8.96e-05	0.000171	0.000249	0.000318	0.000431	0.000542	0.000709	0.000838
									121.98	-0.662117	-0.5	-0.0566487	-0.51172	-0.13477	0.025391	-0.29492	-0.58496	-0.27637	4.51e-05	8.8e-05	0.000168	0.000245	0.000312	0.000424	0.000533	0.000697	0.000823
									122.08	-0.373039	-0.839844	-0.0214763	-0.52344	-0.73828	0.389661	0.575208	0.014661	0.223646	4.44e-05	8.65e-05	0.000165	0.00024	0.000307	0.000416	0.000523	0.000685	0.000809
									122.18	0.229499	-0.0107422	0.225592	0.296875	0.363281	0.398438	0.597656	0.493164	0.322266	4.36e-05	8.5e-05	0.000162	0.000236	0.000301	0.000409	0.000514	0.000673	0.000795
									122.28	0.523428	0.0625	0.256827	0.698242	0.623047	0.408203	-0.07422	0.273438	-0.02344	4.28e-05	8.36e-05	0.000159	0.000232	0.000296	0.000402	0.000505	0.000661	0.000781
									122.38	0.549814	0.0146484	0.434579	0.481445	0.449219	0.225502	-0.1954	0.415932	0.115151	4.21e-05	8.21e-05	0.000156	0.000228	0.000291	0.000395	0.000497	0.00065	0.000768
									122.48	0.429646	-0.206055	0.554646	-0.07129	-0.04395	-0.51856	-0.5	-0.1709	-0.26953	4.14e-05	8.07e-05	0.000154	0.000224	0.000286	0.000388	0.000488	0.000638	0.000755
									122.58	-0.352497	-0.617188	-0.1982	-0.41797	-0.70313	0.099598	0.097644	0.04491	0.185535	4.07e-05	7.93e-05	0.000151	0.00022	0.000281	0.000382	0.00048	0.000627	0.000742
									122.68	-0.262701	-0.387695	0.176752	-0.03125	-0.35352	-0.14258	0.099609	-0.19141	0.080078	4e-05	7.79e-05	0.000149	0.000217	0.000276	0.000375	0.000471	0.000617	0.000729
									122.78	-0.0683747	-0.336914	0.0478362	-0.00195	0.232422	-0.69629	-0.21289	-0.47949	-0.28125	3.93e-05	7.66e-05	0.000146	0.000213	0.000271	0.000368	0.000463	0.000606	0.000716
									122.88	-0.0566253	-0.760742	0.0957185	-0.43066	0	-0.36424	-0.07127	-0.49315	-0.42577	3.86e-05	7.53e-05	0.000143	0.000209	0.000267	0.000362	0.000455	0.000595	0.000704
									122.98	-0.643547	-0.711914	-0.0341716	-0.59961	-0.13965	-0.00586	-0.34961	-0.10156	-0.2041	3.79e-05	7.4e-05	0.000141	0.000205	0.000262	0.000356	0.000447	0.000585	0.000692
									123.08	-0.205086	-0.699219	0.0585857	-0.47559	-0.34668	-0.30266	-0.49992	-0.11711	-0.26066	3.73e-05	7.27e-05	0.000139	0.000202	0.000258	0.00035	0.00044	0.000575	0.00068
									123.18	-0.746054	-0.699219	-0.141562	-0.42871	-0.52148	0.199219	0.22168	0.173828	0.165039	3.66e-05	7.14e-05	0.000136	0.000198	0.000253	0.000344	0.000432	0.000565	0.000668
									123.28	0.282194	0.0537109	0.242155	0.163086	0.100586	-0.49219	-0.74512	-0.46973	-0.22559	3.6e-05	7.02e-05	0.000134	0.000195	0.000249	0.000338	0.000425	0.000555	0.000656
									123.38	-0.216765	-0.723633	0.0137042	-0.09668	-0.08301	-0.63769	0.293952	0.071296	-0.05566	3.54e-05	6.9e-05	0.000131	0.000192	0.000245	0.000332	0.000417	0.000546	0.000645
									123.48	-0.0527309	-0.516602	-0.116207	-0.63477	-0.09473	-0.34766	-0.20508	-0.11035	-0.13086	3.48e-05	6.78e-05	0.000129	0.000188	0.00024	0.000326	0.00041	0.000536	0.000634
									123.58	-0.156254	-0.222656	-0.113285	-0.0752	-0.17773	-0.06445	-0.34765	-0.59179	-0.19238	3.42e-05	6.66e-05	0.000127	0.000185	0.000236	0.000321	0.000403	0.000527	0.000623
									123.68	-0.101559	-0.296875	0.126957	-0.44629	-0.11523	-0.18066	-0.25391	-0.41797	0.068359	3.36e-05	6.55e-05	0.000125	0.000182	0.000232	0.000315	0.000396	0.000518	0.000612
									123.78	-0.179682	-0.527344	0.101568	0.140625	-0.07422	-0.35059	-0.22656	-0.18652	-0.02148	3.3e-05	6.43e-05	0.000123	0.000179	0.000228	0.00031	0.000389	0.000509	0.000602
									123.88	-0.056646	-0.380859	0.068354	0.132813	-0.06543	-0.48336	-0.07027	-0.13961	-0.06636	3.24e-05	6.32e-05	0.00012	0.000176	0.000224	0.000304	0.000382	0.0005	0.000591
									123.98	-0.318338	-0.854492	-0.0634551	-0.02734	-0.09473	-0.38965	-0.44141	0.023438	0.131836	3.19e-05	6.21e-05	0.000118	0.000173	0.00022	0.000299	0.000376	0.000492	0.000581
									124.08	0.337869	-0.5	0.354471	0.000977	0.333008	-0.67966	-0.15817	-0.22555	-0.49411	3.13e-05	6.11e-05	0.000116	0.00017	0.000216	0.000294	0.000369	0.000483	0.000571
									124.18	-0.16307	-0.65918	-0.416976	-0.375	-0.17383	-0.36133	0.072266	0.358398	0.197266	3.08e-05	6e-05	0.000114	0.000167	0.000213	0.000289	0.000363	0.000475	0.000561
									124.28	-0.0420207	-0.957031	0.047823	0.262695	0.038086	-0.41699	-0.36035	-0.4668	-0.23535	3.02e-05	5.9e-05	0.000112	0.000164	0.000209	0.000284	0.000357	0.000467	0.000551
									124.38	-0.975557	-0.686523	-0.153292	-0.22559	-0.35059	-0.05762	-0.47558	-0.27148	0.036135	2.97e-05	5.79e-05	0.00011	0.000161	0.000205	0.000279	0.000351	0.000458	0.000542
									124.48	-0.107421	-0.709961	0.442384	-0.04297	0.123047	0.101563	-0.29785	-0.64941	-0.13477	2.92e-05	5.69e-05	0.000109	0.000158	0.000202	0.000274	0.000344	0.000451	0.000533
									124.58	-0.267579	-0.126953	0.151366	0.224609	0.208008	-0.37008	-0.44626	-0.45504	0.016635	2.87e-05	5.6e-05	0.000107	0.000155	0.000198	0.000269	0.000339	0.000443	0.000523
									124.68	-0.430647	-0.546875	-0.257796	-0.44238	-0.06152	-0.01953	-0.25977	0.053711	0.042969	2.82e-05	5.5e-05	0.000105	0.000153	0.000195	0.000265	0.000333	0.000435	0.000514
									124.78	-0.0439583	-0.270508	0.0419792	0.276367	0.091797	-0.55371	-0.36133	-0.22852	-0.50781	2.77e-05	5.4e-05	0.000103	0.00015	0.000192	0.00026	0.000327	0.000428	0.000505
									124.88	-0.0175652	-0.71582	0.0254036	-0.39746	-0.34766	-0.23538	-0.15531	-0.00394	-0.3516	2.72e-05	5.31e-05	0.000101	0.000148	0.000188	0.000256	0.000321	0.00042	0.000497
									124.98	0.00682	-0.522461	0.204086	0.032227	-0.2207	-0.38477	-0.66113	-0.44141	-0.12598	2.68e-05	5.22e-05	9.95e-05	0.000145	0.000185	0.000251	0.000316	0.000413	0.000488
									125.08	-0.386703	-0.547852	-0.177718	-0.21875	-0.2666	-0.21771	-0.27142	-0.2138	0.239321	2.63e-05	5.13e-05	9.78e-05	0.000142	0.000182	0.000247	0.00031	0.000406	0.00048
									125.18	-0.196258	-0.163086	-0.494109	0.043945	-0.20703	0.271484	0.150391	0.467773	0.733398	2.58e-05	5.04e-05	9.61e-05	0.00014	0.000179	0.000243	0.000305	0.000399	0.000471
									125.28	0.251904	0.100586	0.848584	0.283203	0.520508	-0.25	-0.60449	-0.46484	-0.0625	2.54e-05	4.95e-05	9.44e-05	0.000138	0.000176	0.000238	0.0003	0.000392	0.000463
									125.38	-0.141553	-0.231445	-0.156201	-0.56836	-0.0127	-0.03514	-0.22557	-0.51268	-0.07322	2.5e-05	4.87e-05	9.28e-05	0.000135	0.000173	0.000234	0.000294	0.000385	0.000455
									125.48	-0.0390536	-0.1875	-0.19628	-0.60547	-0.19238	-0.23047	-0.49023	-0.15527	0.032227	2.45e-05	4.78e-05	9.12e-05	0.000133	0.00017	0.00023	0.000289	0.000378	0.000447
									125.58	-0.0947354	-0.37207	-0.0615323	-0.10254	0.110352	-0.57813	-0.32422	0.149411	0.118161	2.41e-05	4.7e-05	8.96e-05	0.000131	0.000167	0.000226	0.000284	0.000372	0.00044
									125.68	0.0234359	-0.389648	0.122069	-0.24219	-0.36719	-0.70898	-0.67188	-0.49414	-0.39356	2.37e-05	4.62e-05	8.8e-05	0.000128	0.000164	0.000222	0.000279	0.000365	0.000432
									125.78	-0.0185651	-0.390625	-0.148448	-0.01367	0.099609	-0.32324	-0.63965	-0.51367	-0.2207	2.33e-05	4.54e-05	8.65e-05	0.000126	0.000161	0.000218	0.000275	0.000359	0.000425
									125.88	-0.772451	-0.678711	-0.517568	-0.34766	-0.55176	-0.63178	-0.69721	-0.94037	-0.48529	2.29e-05	4.46e-05	8.5e-05	0.000124	0.000158	0.000215	0.00027	0.000353	0.000417
									125.98	-0.410126	-0.919922	-0.368134	-0.59375	-0.65234	-0.30176	-0.44238	-0.625	0.133789	2.25e-05	4.38e-05	8.36e-05	0.000122	0.000155	0.000211	0.000265	0.000347	0.00041
									126.08	0.200165	-0.500977	0.00583	-0.24316	-0.20606	-0.14261	-0.10647	0.118137	0.328098	2.21e-05	4.31e-05	8.21e-05	0.00012	0.000153	0.000207	0.000261	0.000341	0.000403
									126.18	0.219713	-0.0224609	0.0781116	0.12793	0.388672	-0.21191	-0.23047	-0.15039	-0.24023	2.17e-05	4.23e-05	8.07e-05	0.000118	0.00015	0.000204	0.000256	0.000335	0.000396
									126.28	-0.18067	-0.424805	-0.126959	0.113281	0.094727	-0.24023	0.163086	-0.72363	0.000977	2.13e-05	4.16e-05	7.93e-05	0.000116	0.000148	0.0002	0.000252	0.000329	0.000389
									126.38	-0.429682	-0.512695	0.125982	-0.28906	-0.3291	-0.5205	-0.40428	-0.58202	-0.03905	2.1e-05	4.09e-05	7.79e-05	0.000114	0.000145	0.000197	0.000247	0.000324	0.000382
									126.48	0.387702	-0.929688	0.176764	-0.27148	-0.27344	-0.24512	-0.19922	-0.42481	-0.36133	2.06e-05	4.02e-05	7.66e-05	0.000112	0.000142	0.000193	0.000243	0.000318	0.000376
									126.58	0.0859309	-0.230469	0.0703059	-0.17578	0.104492	-0.4092	-0.11233	0.00584	-0.04397	2.02e-05	3.95e-05	7.53e-05	0.00011	0.00014	0.00019	0.000239	0.000312	0.000369
									126.68	0.110341	-0.410156	0.0497942	-0.17285	0.026367	-0.68359	-0.39063	-0.0127	-0.39941	1.99e-05	3.88e-05	7.4e-05	0.000108	0.000138	0.000187	0.000235	0.000307	0.000363
									126.78	-0.0947248	-0.725586	-0.103514	-0.0293	-0.01563	-0.15039	-0.36523	0.317383	-0.20215	1.96e-05	3.81e-05	7.27e-05	0.000106	0.000135	0.000183	0.000231	0.000302	0.000357
									126.88	-0.283205	-0.418945	0.377928	-0.12793	0.171875	-0.2968	-0.22844	-0.31047	-0.42864	1.92e-05	3.75e-05	7.14e-05	0.000104	0.000133	0.00018	0.000227	0.000297	0.00035
									126.98	-0.210901	-0.566406	0.235388	-0.2168	-0.44922	0.087891	0.151367	-0.43848	0.532227	1.89e-05	3.68e-05	7.02e-05	0.000102	0.000131	0.000177	0.000223	0.000291	0.000344
									127.08	0.181604	0.263672	0.541956	-0.09668	0.246094	-0.34865	0.00682	0.062486	0.282212	1.86e-05	3.62e-05	6.9e-05	0.000101	0.000128	0.000174	0.000219	0.000286	0.000338
									127.18	0.0429616	-0.438477	0.391594	0.047852	0.436523	-0.2793	-0.17969	-0.04785	-0.0332	1.82e-05	3.56e-05	6.78e-05	9.88e-05	0.000126	0.000171	0.000215	0.000281	0.000333
									127.28	0.21873	-0.617188	0.245097	0.016602	0.34082	-0.26074	-0.35645	-0.06445	-0.03613	1.79e-05	3.5e-05	6.66e-05	9.71e-05	0.000124	0.000168	0.000211	0.000277	0.000327
									127.38	-0.176738	-0.250977	-0.116191	0.083008	0.021484	-0.02824	-0.56632	-0.02824	-0.21281	1.76e-05	3.44e-05	6.55e-05	9.54e-05	0.000122	0.000165	0.000208	0.000272	0.000321
									127.48	0.160198	-0.379883	-0.034138	0.146484	-0.50293	0.30957	0.126953	0.235352	0.217773	1.73e-05	3.38e-05	6.43e-05	9.38e-05	0.00012	0.000162	0.000204	0.000267	0.000316
									127.58	0.631794	0.339844	0.317341	0.685547	0.126953	0.218715	0.20309	0.380824	0.343715	1.7e-05	3.32e-05	6.32e-05	9.22e-05	0.000118	0.00016	0.000201	0.000262	0.00031
									127.68	0.831037	-0.046875	0.418928	0.400391	0.142578	-0.02246	-0.31934	-0.14648	0.164063	1.67e-05	3.26e-05	6.21e-05	9.06e-05	0.000116	0.000157	0.000197	0.000258	0.000305
									127.78	0.333943	0.0341797	0.146443	0.339844	0.236328	-0.59375	-0.78125	-0.34277	-0.19531	1.64e-05	3.2e-05	6.11e-05	8.9e-05	0.000114	0.000154	0.000194	0.000253	0.0003
									127.88	-0.191365	-0.505859	-0.320271	-0.45996	0.171875	-0.35941	-0.37699	-0.2891	-0.06644	1.61e-05	3.15e-05	6e-05	8.75e-05	0.000112	0.000151	0.00019	0.000249	0.000294
									127.98	-0.0166197	-0.0146484	-0.115252	-0.3457	-0.04199	-0.54883	-0.50586	-0.33594	-0.56543	1.59e-05	3.09e-05	5.9e-05	8.6e-05	0.00011	0.000149	0.000187	0.000245	0.000289
									128.08	-0.109339	-0.710938	-0.0409794	-0.37402	-0.08496	-0.57719	-0.14262	0.157181	-0.22563	1.56e-05	3.04e-05	5.79e-05	8.45e-05	0.000108	0.000146	0.000184	0.000241	0.000284
									128.18	0.174805	-0.0820313	-0.0117188	0.244141	-0.01172	-0.24805	-0.61328	-0.24805	-0.34863	1.53e-05	2.99e-05	5.69e-05	8.3e-05	0.000106	0.000144	0.000181	0.000236	0.000279
									128.28	-0.25	-0.333984	0.0185547	0.192383	-0.28711	0.217773	-0.25293	0.459961	-0.02832	1.51e-05	2.94e-05	5.6e-05	8.16e-05	0.000104	0.000141	0.000178	0.000232	0.000275
									128.38	-0.115234	-0.339844	0.537109	0.275391	0.109375	-0.13185	-0.4258	-0.25392	-0.17775	1.48e-05	2.89e-05	5.5e-05	8.02e-05	0.000102	0.000139	0.000175	0.000228	0.00027
									128.48	0.0429546	-0.698242	0.101548	0.098633	-0.63184	-0.29102	-0.48438	-0.32422	-0.27148	1.45e-05	2.84e-05	5.4e-05	7.88e-05	0.000101	0.000136	0.000172	0.000224	0.000265
									128.58	-0.449205	-0.875977	-0.27147	-0.29981	-0.35156	-0.66991	-0.30565	-0.11327	-0.4658	1.43e-05	2.79e-05	5.31e-05	7.74e-05	9.88e-05	0.000134	0.000169	0.00022	0.000261
									128.68	-0.213867	-0.325195	-0.167969	-0.53125	-0.20117	-0.37305	-0.41309	-0.70606	-0.43945	1.4e-05	2.74e-05	5.22e-05	7.61e-05	9.71e-05	0.000132	0.000166	0.000217	0.000256
									128.78	-0.222656	-0.415039	-0.0800781	-0.13672	-0.50977	-0.67578	-0.53906	-0.68262	-0.64453	1.38e-05	2.69e-05	5.13e-05	7.48e-05	9.54e-05	0.000129	0.000163	0.000213	0.000252
									128.88	-0.508789	-0.949219	-0.141602	-0.25977	-0.69238	-0.31934	-0.42286	-0.30372	-0.16797	1.36e-05	2.64e-05	5.04e-05	7.35e-05	9.38e-05	0.000127	0.00016	0.000209	0.000247
									128.98	-0.0605516	-0.614258	0.259761	0.239258	0.049805	-0.9082	-0.1875	0.042969	-0.49414	1.33e-05	2.6e-05	4.95e-05	7.22e-05	9.21e-05	0.000125	0.000157	0.000206	0.000243
									129.08	-0.350581	-0.280273	-0.0527296	-0.39844	-0.30273	-0.33499	-0.34769	-0.04202	-0.58792	1.31e-05	2.55e-05	4.87e-05	7.1e-05	9.05e-05	0.000123	0.000154	0.000202	0.000239
									129.18	0.0800781	-0.50293	0.225586	-0.21875	0.064453	-0.44336	-0.75098	-0.48047	-0.30371	1.29e-05	2.51e-05	4.78e-05	6.97e-05	8.9e-05	0.000121	0.000152	0.000199	0.000235
									129.28	-0.385742	-0.418945	0.0556641	-0.12207	-0.42481	-0.87988	-0.62793	-0.64356	-0.32129	1.26e-05	2.47e-05	4.7e-05	6.85e-05	8.74e-05	0.000119	0.000149	0.000195	0.000231
									129.38	-0.554688	-0.87207	-0.303711	-0.39453	-0.50488	-0.41504	-0.51562	-0.45605	-0.02929	1.24e-05	2.42e-05	4.62e-05	6.73e-05	8.59e-05	0.000117	0.000147	0.000192	0.000227
									129.48	-0.560543	-0.911133	-0.289059	-0.16211	-0.13281	-0.80273	-0.63281	-0.56348	-0.18359	1.22e-05	2.38e-05	4.54e-05	6.62e-05	8.44e-05	0.000115	0.000144	0.000188	0.000223
									129.58	-0.329105	-0.617188	-0.234378	-0.59863	-0.17188	-0.13871	-0.16019	-0.06156	-0.20121	1.2e-05	2.34e-05	4.46e-05	6.5e-05	8.3e-05	0.000113	0.000142	0.000185	0.000219
									129.68	0.37207	-0.40332	0.412109	0.166992	0.158203	-0.49902	-0.30664	-0.49219	-0.49023	1.18e-05	2.3e-05	4.38e-05	6.39e-05	8.16e-05	0.000111	0.000139	0.000182	0.000215
									129.78	0.0175781	-0.581055	0.0693359	0.019531	0.202148	-0.41211	-0.64356	-0.39844	-0.5293	1.16e-05	2.26e-05	4.31e-05	6.28e-05	8.01e-05	0.000109	0.000137	0.000179	0.000211
									129.88	-0.108398	-0.617188	-0.119141	-0.34766	-0.50293	-0.02539	-0.83106	-0.15235	-0.2832	1.14e-05	2.22e-05	4.23e-05	6.17e-05	7.88e-05	0.000107	0.000134	0.000176	0.000208
									129.98	-0.0361337	-0.474609	0.00293	-0.04395	-0.42676	-0.29102	-0.71582	-0.49121	-0.37402	1.12e-05	2.18e-05	4.16e-05	6.07e-05	7.74e-05	0.000105	0.000132	0.000173	0.000204
									130.08	-0.106444	-0.65625	-0.358398	-0.30469	-0.53809	-0.2198	-0.45222	-0.31746	-0.34871	1.1e-05	2.15e-05	4.09e-05	5.96e-05	7.61e-05	0.000103	0.00013	0.00017	0.000201
									130.18	0.0302734	-0.880859	-0.243164	0.193359	-0.07422	-0.93945	-0.59668	-0.85059	-0.37305	1.08e-05	2.11e-05	4.02e-05	5.86e-05	7.47e-05	0.000101	0.000128	0.000167	0.000197
									130.28	-0.530273	-0.930664	-0.419922	-0.41699	-0.7002	-0.25586	-0.32422	-0.19043	-0.55762	1.06e-05	2.07e-05	3.95e-05	5.76e-05	7.35e-05	9.97e-05	0.000125	0.000164	0.000194
									130.38	-0.248047	-0.480469	0.0566406	-0.66406	-0.39258	-0.06255	-0.63579	-0.49712	-0.10942	1.04e-05	2.04e-05	3.88e-05	5.66e-05	7.22e-05	9.8e-05	0.000123	0.000161	0.00019
									130.48	-0.157273	-0.199219	-0.0449682	-0.15137	-0.31152	-0.54395	-0.61816	-0.64258	-0.31152	1.03e-05	2e-05	3.81e-05	5.56e-05	7.09e-05	9.63e-05	0.000121	0.000158	0.000187
									130.58	-0.25386	-0.805664	-0.828079	-0.52051	-0.32617	-0.20999	-0.40726	-0.0596	-0.02933	1.01e-05	1.97e-05	3.75e-05	5.46e-05	6.97e-05	9.46e-05	0.000119	0.000156	0.000184
									130.68	0.152344	-0.402344	-0.263672	0.314453	-0.25	-0.16504	-0.19043	-0.40039	-0.35156	9.91e-06	1.93e-05	3.68e-05	5.37e-05	6.85e-05	9.3e-05	0.000117	0.000153	0.000181
									130.78	-0.382813	-0.405273	-0.166992	0.12793	-0.16113	-0.46973	-0.76367	-0.55859	-0.5957	9.74e-06	1.9e-05	3.62e-05	5.28e-05	6.73e-05	9.14e-05	0.000115	0.00015	0.000178
									130.88	0.0361328	-0.864258	-0.436523	-0.61426	-0.56543	-0.53812	-0.8721	-0.44339	-0.50296	9.57e-06	1.87e-05	3.56e-05	5.19e-05	6.62e-05	8.98e-05	0.000113	0.000148	0.000175
									130.98	-0.0381193	-0.430664	-0.124057	-0.05566	-0.15039	-0.91016	-0.52734	-0.1875	-0.28125	9.4e-06	1.83e-05	3.5e-05	5.1e-05	6.5e-05	8.82e-05	0.000111	0.000145	0.000172
									131.08	-0.211881	-0.337891	-0.634732	-0.16406	-0.65625	-0.20509	-0.87599	-0.32325	-0.45997	9.24e-06	1.8e-05	3.44e-05	5.01e-05	6.39e-05	8.67e-05	0.000109	0.000143	0.000169
									131.18	0.227539	-0.228516	0.0332031	0.338867	-0.04297	-0.26563	-0.77441	-0.34863	-0.33106	9.08e-06	1.77e-05	3.38e-05	4.92e-05	6.28e-05	8.52e-05	0.000107	0.00014	0.000166
									131.28	-0.470703	-0.287109	0.256836	-0.0459	-0.04492	-0.30273	-0.33398	-0.41699	-0.34473	8.92e-06	1.74e-05	3.32e-05	4.84e-05	6.17e-05	8.38e-05	0.000105	0.000138	0.000163
									131.38	-0.0966797	-0.321289	-0.28125	-0.04785	0.023438	-0.22658	-0.88576	0.041	-0.1592	8.77e-06	1.71e-05	3.26e-05	4.75e-05	6.06e-05	8.23e-05	0.000103	0.000135	0.00016
									131.48	0.205063	-0.232422	0.209945	0.15332	0.068359	-0.43457	-0.57227	-0.1582	-0.20996	8.62e-06	1.68e-05	3.2e-05	4.67e-05	5.96e-05	8.09e-05	0.000102	0.000133	0.000157
									131.58	0.0976717	-0.354492	-0.425766	-0.00684	-0.45508	-0.09969	-0.30867	-0.19637	-0.23348	8.47e-06	1.65e-05	3.15e-05	4.59e-05	5.86e-05	7.95e-05	9.99e-05	0.000131	0.000154
									131.68	0.581055	-0.464844	0.15332	0.571289	-0.03418	-0.7627	-0.71484	-0.75195	-0.75391	8.32e-06	1.62e-05	3.09e-05	4.51e-05	5.75e-05	7.81e-05	9.82e-05	0.000128	0.000152
									131.78	-0.222656	-0.793945	-0.831055	-0.34473	-0.75488	-0.27832	-0.78906	-0.25391	-0.37207	8.18e-06	1.6e-05	3.04e-05	4.43e-05	5.66e-05	7.68e-05	9.65e-05	0.000126	0.000149
									131.88	-0.277344	-0.790039	-0.493164	-0.06348	-1.00879	-0.3359	-0.42574	-0.30855	-0.0898	8.04e-06	1.57e-05	2.99e-05	4.36e-05	5.56e-05	7.54e-05	9.48e-05	0.000124	0.000147
									131.98	0.0293379	-0.664063	-0.528279	-0.13672	-0.55957	-0.28223	-0.23731	0.025391	0.046875	7.9e-06	1.54e-05	2.94e-05	4.28e-05	5.46e-05	7.41e-05	9.32e-05	0.000122	0.000144
									132.08	0.21285	-0.359375	-0.0703535	-0.23828	0.115234	-0.17289	-0.46781	-0.6348	-0.50394	7.76e-06	1.51e-05	2.89e-05	4.21e-05	5.37e-05	7.29e-05	9.16e-05	0.00012	0.000142
									132.18	-0.183594	-0.768555	-0.446289	-0.51563	0.014648	-0.87988	-0.40625	-1.12598	-0.38086	7.63e-06	1.49e-05	2.84e-05	4.13e-05	5.27e-05	7.16e-05	9e-05	0.000118	0.000139
									132.28	-0.393555	-0.789063	-0.148438	-0.62109	-0.50293	-0.72266	-0.54004	-0.4707	-0.24805	7.5e-06	1.46e-05	2.79e-05	4.06e-05	5.18e-05	7.04e-05	8.84e-05	0.000116	0.000137
									132.38	-0.134766	-0.988281	-0.00293	-0.39258	-0.70898	-1.0156	-0.76072	-0.6572	-0.35056	7.37e-06	1.44e-05	2.74e-05	3.99e-05	5.09e-05	6.91e-05	8.69e-05	0.000114	0.000134
									132.48	-0.578103	-0.49707	0.0810769	-0.03125	-0.44922	-0.80176	-0.38672	-0.54688	-0.19824	7.24e-06	1.41e-05	2.69e-05	3.92e-05	5.01e-05	6.79e-05	8.54e-05	0.000112	0.000132
									132.58	-0.268577	-0.556641	-0.336936	0.211914	-0.10547	-0.76264	-0.87788	-0.47065	-0.62006	7.11e-06	1.39e-05	2.64e-05	3.86e-05	4.92e-05	6.68e-05	8.39e-05	0.00011	0.00013
									132.68	-0.195313	-0.806641	-0.479492	-0.2041	-0.4541	-0.16211	-0.65137	-0.25293	-0.31641	6.99e-06	1.36e-05	2.6e-05	3.79e-05	4.83e-05	6.56e-05	8.25e-05	0.000108	0.000128
									132.78	-0.327148	-0.40332	-0.169922	-0.25195	-0.25684	-0.46973	-0.82324	-0.56836	-0.82129	6.87e-06	1.34e-05	2.55e-05	3.72e-05	4.75e-05	6.45e-05	8.11e-05	0.000106	0.000125
									132.88	-0.53125	-0.932617	-0.211914	-0.97559	-0.88574	-0.45508	-0.49415	-0.29493	-0.66602	6.75e-06	1.32e-05	2.51e-05	3.66e-05	4.67e-05	6.34e-05	7.97e-05	0.000104	0.000123
									132.98	-0.042975	-0.50293	-0.596686	-0.25391	-0.38867	-0.64063	-0.54492	-0.58496	-0.23047	6.64e-06	1.29e-05	2.47e-05	3.6e-05	4.59e-05	6.23e-05	7.83e-05	0.000102	0.000121
									133.08	-0.361322	-0.697266	-0.615228	-0.46875	-0.39551	-0.45312	-0.97558	-0.69433	-0.87304	6.52e-06	1.27e-05	2.42e-05	3.53e-05	4.51e-05	6.12e-05	7.69e-05	0.000101	0.000119
									133.18	-0.0146484	-0.489258	-0.216797	-0.26172	-0.53613	-0.62695	-0.48731	-0.1709	-0.87207	6.41e-06	1.25e-05	2.38e-05	3.47e-05	4.43e-05	6.01e-05	7.56e-05	9.89e-05	0.000117
									133.28	-0.308594	-0.733398	-0.0166016	-0.54199	-0.49121	-0.06934	-0.22656	0.071289	-0.57227	6.3e-06	1.23e-05	2.34e-05	3.41e-05	4.35e-05	5.91e-05	7.43e-05	9.72e-05	0.000115
									133.38	0.263672	-0.431641	0.0380859	-0.1875	-0.1377	-0.40527	-0.20019	-0.10449	-0.38964	6.19e-06	1.21e-05	2.3e-05	3.35e-05	4.28e-05	5.81e-05	7.3e-05	9.55e-05	0.000113
									133.48	0.0986389	-0.783203	-0.0439392	-0.31055	-0.63477	-0.38281	-0.56934	-0.35352	-0.22949	6.08e-06	1.19e-05	2.26e-05	3.3e-05	4.21e-05	5.71e-05	7.18e-05	9.39e-05	0.000111
									133.58	-0.1211	-0.485352	0.0292908	0.081055	-0.43848	-0.62498	-0.73436	-0.51365	-0.38572	5.98e-06	1.17e-05	2.22e-05	3.24e-05	4.13e-05	5.61e-05	7.05e-05	9.22e-05	0.000109
									133.68	-0.217773	-0.671875	-0.107422	0.113281	-0.24414	-0.36035	-0.41211	-0.58398	-0.35449	5.87e-06	1.15e-05	2.18e-05	3.18e-05	4.06e-05	5.51e-05	6.93e-05	9.06e-05	0.000107
									133.78	-0.263672	-0.476563	0.0605469	0.175781	-0.21094	-0.26856	-0.67969	-0.58789	-0.47266	5.77e-06	1.13e-05	2.15e-05	3.13e-05	3.99e-05	5.42e-05	6.81e-05	8.91e-05	0.000105
									133.88	-0.30957	-0.566406	-0.129883	-0.20606	-0.26953	0.228512	0.123044	-0.00196	0.065426	5.67e-06	1.11e-05	2.11e-05	3.07e-05	3.92e-05	5.32e-05	6.69e-05	8.75e-05	0.000103
									133.98	0.444333	-0.107422	0.381833	0.361328	0.507813	-0.125	-0.15723	0.382813	0.294922	5.57e-06	1.09e-05	2.07e-05	3.02e-05	3.85e-05	5.23e-05	6.58e-05	8.6e-05	0.000102
									134.08	0.674808	-0.583984	0.712894	0.604492	0.308594	-0.0528	-0.01081	-0.24128	0.180596	5.48e-06	1.07e-05	2.04e-05	2.97e-05	3.79e-05	5.14e-05	6.46e-05	8.45e-05	9.99e-05
									134.18	0.411133	-0.373047	0.40918	0.504883	0.026367	-0.27637	-0.35156	0.053711	-0.46875	5.38e-06	1.05e-05	2e-05	2.92e-05	3.72e-05	5.05e-05	6.35e-05	8.31e-05	9.82e-05
									134.28	-0.251953	-0.753906	-0.248047	-0.32031	-0.77344	0.225586	-0.45996	0.293945	-0.58203	5.29e-06	1.03e-05	1.97e-05	2.87e-05	3.66e-05	4.96e-05	6.24e-05	8.16e-05	9.65e-05
									134.38	0.0507813	-0.450195	0.336914	0.387695	-0.28223	-0.38178	-0.38862	0.227594	-0.70795	5.2e-06	1.01e-05	1.93e-05	2.82e-05	3.59e-05	4.88e-05	6.13e-05	8.02e-05	9.48e-05
									134.48	-0.0780702	-0.738281	-0.17182	-0.2627	-0.74707	0.056641	-0.02246	-0.11816	0.228516	5.11e-06	9.97e-06	1.9e-05	2.77e-05	3.53e-05	4.79e-05	6.03e-05	7.88e-05	9.32e-05
									134.58	0.0165467	-0.296875	0.423773	0.577148	0.482422	-0.04298	-0.37892	-0.51271	-0.23439	5.02e-06	9.79e-06	1.87e-05	2.72e-05	3.47e-05	4.71e-05	5.92e-05	7.75e-05	9.16e-05
									134.68	-0.307617	-0.439453	-0.256836	0.206055	0.107422	-0.10742	-0.29004	-0.64258	-0.30176	4.93e-06	9.62e-06	1.83e-05	2.67e-05	3.41e-05	4.63e-05	5.82e-05	7.61e-05	9e-05
									134.78	-0.325195	-0.474609	-0.0996094	-0.10547	-0.21484	-0.35645	-0.51465	-0.58106	-0.07715	4.85e-06	9.46e-06	1.8e-05	2.63e-05	3.35e-05	4.55e-05	5.72e-05	7.48e-05	8.84e-05
									134.88	0.144531	-0.785156	-0.00391	-0.0459	-0.55176	-0.46866	-0.11124	-0.41983	-0.21182	4.76e-06	9.29e-06	1.77e-05	2.58e-05	3.29e-05	4.47e-05	5.62e-05	7.35e-05	8.69e-05
									134.98	-0.144441	-0.44043	-0.5253	-0.21973	-0.86621	0.291016	-0.03223	0.334961	0.134766	4.68e-06	9.13e-06	1.74e-05	2.54e-05	3.24e-05	4.39e-05	5.52e-05	7.23e-05	8.54e-05
									135.08	0.0604566	-0.158203	0.405183	0.523438	-0.20117	-0.47167	-0.46288	-0.49608	-0.24608	4.6e-06	8.98e-06	1.71e-05	2.49e-05	3.18e-05	4.32e-05	5.43e-05	7.1e-05	8.39e-05
									135.18	-0.567383	-0.806641	-0.108398	0.014648	-0.38477	-0.36328	-0.49902	-0.26172	-0.12891	4.52e-06	8.82e-06	1.68e-05	2.45e-05	3.13e-05	4.24e-05	5.34e-05	6.98e-05	8.25e-05
									135.28	-0.0703125	-0.670898	0.164063	-0.19336	0.018555	0.00488	-0.37793	-0.33398	-0.01855	4.44e-06	8.67e-06	1.65e-05	2.41e-05	3.07e-05	4.17e-05	5.24e-05	6.86e-05	8.11e-05
									135.38	0.0458984	-0.337891	-0.477539	-0.29395	-0.27734	-0.14259	-0.04884	-0.23243	-0.17188	4.37e-06	8.52e-06	1.62e-05	2.37e-05	3.02e-05	4.1e-05	5.15e-05	6.74e-05	7.97e-05
									135.48	0.12011	-0.0244141	-0.187507	-0.44434	-0.12793	-0.20801	-0.54395	-0.36914	-0.59473	4.29e-06	8.37e-06	1.6e-05	2.33e-05	2.97e-05	4.03e-05	5.06e-05	6.62e-05	7.83e-05
									135.58	-0.504876	-0.37793	0.154304	0.094727	-0.23731	-0.55959	-0.38869	-0.56838	-0.58888	4.22e-06	8.23e-06	1.57e-05	2.29e-05	2.92e-05	3.96e-05	4.98e-05	6.51e-05	7.69e-05
									135.68	-0.640625	-1.00879	0.177734	-0.0957	-0.38086	-0.61035	-0.49121	-0.25781	-0.31152	4.14e-06	8.08e-06	1.54e-05	2.25e-05	2.87e-05	3.89e-05	4.89e-05	6.4e-05	7.56e-05
									135.78	-0.805664	-0.832031	0.209961	-0.49121	-0.50488	-0.53027	-0.64648	-0.03418	-0.1416	4.07e-06	7.94e-06	1.51e-05	2.21e-05	2.82e-05	3.82e-05	4.81e-05	6.29e-05	7.43e-05
									135.88	-0.328125	-0.557617	0.185547	0.035156	-0.25195	0.00777	-0.50493	-0.09282	0.106398	4e-06	7.81e-06	1.49e-05	2.17e-05	2.77e-05	3.76e-05	4.72e-05	6.18e-05	7.3e-05
									135.98	0.110304	-0.533203	-0.00786	0.15918	-0.27051	-0.5918	-0.78906	-0.25781	-0.83008	3.93e-06	7.67e-06	1.46e-05	2.13e-05	2.72e-05	3.69e-05	4.64e-05	6.07e-05	7.17e-05
									136.08	-0.255812	-0.566406	-0.339796	0.134766	-0.15234	0.029209	-0.10751	0.178623	0.320225	3.87e-06	7.54e-06	1.44e-05	2.09e-05	2.67e-05	3.63e-05	4.56e-05	5.97e-05	7.05e-05
									136.18	0.344727	0.479492	0.342773	0.316406	0.18457	-0.62695	-0.62793	-0.40332	-0.29785	3.8e-06	7.41e-06	1.41e-05	2.06e-05	2.63e-05	3.57e-05	4.48e-05	5.86e-05	6.93e-05
									136.28	-0.488281	-0.570313	-0.0322266	-0.07617	-0.2041	-0.17969	-0.41602	-0.23535	-0.22754	3.73e-06	7.28e-06	1.39e-05	2.02e-05	2.58e-05	3.5e-05	4.4e-05	5.76e-05	6.81e-05
									136.38	0.0712891	-0.357422	0.300781	0.110352	-0.16699	-0.38476	-0.40527	-0.36035	-0.05371	3.67e-06	7.16e-06	1.36e-05	1.99e-05	2.54e-05	3.44e-05	4.33e-05	5.66e-05	6.69e-05
									136.48	0.128911	-0.730469	0.381841	-0.35156	-0.04883	-0.02051	-0.48242	-0.11426	-0.29688	3.61e-06	7.03e-06	1.34e-05	1.95e-05	2.49e-05	3.38e-05	4.25e-05	5.56e-05	6.58e-05
									136.58	0.160151	-0.601563	-0.00391	0.051758	-0.08887	0.025403	-0.1953	-0.08007	-0.24999	3.54e-06	6.91e-06	1.32e-05	1.92e-05	2.45e-05	3.33e-05	4.18e-05	5.47e-05	6.46e-05
									136.68	-0.349609	-0.599609	0.0722656	0.226563	-0.15332	0.396484	-0.68848	-0.38867	-0.18164	3.48e-06	6.79e-06	1.29e-05	1.89e-05	2.41e-05	3.27e-05	4.11e-05	5.37e-05	6.35e-05
									136.78	-0.0449219	-0.581055	0.245117	-0.04785	-0.48145	0.049805	-0.56445	0.042969	-0.13184	3.42e-06	6.67e-06	1.27e-05	1.85e-05	2.37e-05	3.21e-05	4.04e-05	5.28e-05	6.24e-05
									136.88	-0.0703125	-0.276367	0.25293	-0.09766	-0.1875	0.094625	-0.11534	0.116109	0.083883	3.36e-06	6.56e-06	1.25e-05	1.82e-05	2.32e-05	3.16e-05	3.97e-05	5.19e-05	6.13e-05
									136.98	0.214742	0.0644531	0.234273	0.160156	0.124023	-0.31836	-1.16211	-0.32031	-0.64356	3.3e-06	6.45e-06	1.23e-05	1.79e-05	2.28e-05	3.1e-05	3.9e-05	5.1e-05	6.03e-05
									137.08	-0.787984	-1.36035	-0.284078	-0.16797	-0.45801	-0.5126	-0.50479	-0.2128	-0.53701	3.25e-06	6.33e-06	1.21e-05	1.76e-05	2.25e-05	3.05e-05	3.83e-05	5.01e-05	5.92e-05
									137.18	-0.916016	-0.800781	-0.335938	-0.27344	-0.10059	0.604492	0.24707	0.389648	0.131836	3.19e-06	6.22e-06	1.19e-05	1.73e-05	2.21e-05	2.99e-05	3.77e-05	4.92e-05	5.82e-05
									137.28	0.427734	-0.0576172	0.0986328	0.173828	0.081055	0.047852	-0.52441	-0.24121	-0.3916	3.14e-06	6.12e-06	1.17e-05	1.7e-05	2.17e-05	2.94e-05	3.7e-05	4.84e-05	5.72e-05
									137.38	0.229492	0.239258	0.0830078	-0.20508	0.108398	-1.00779	-1.05076	-0.60154	-0.49021	3.08e-06	6.01e-06	1.15e-05	1.67e-05	2.13e-05	2.89e-05	3.64e-05	4.76e-05	5.62e-05
									137.48	-0.607397	-0.72168	-0.254858	-0.50293	-0.67188	-0.11816	-0.60352	-0.31836	-0.66602	3.03e-06	5.91e-06	1.13e-05	1.64e-05	2.09e-05	2.84e-05	3.57e-05	4.67e-05	5.52e-05
									137.58	-0.0146735	-0.464844	0.0644281	0.02832	-0.06055	-0.22661	-0.08403	0.090776	-0.25883	2.98e-06	5.81e-06	1.11e-05	1.61e-05	2.06e-05	2.79e-05	3.51e-05	4.59e-05	5.43e-05
									137.68	-0.239258	-0.805664	0.102539	0.167969	0.149414	-0.25879	-0.80078	-0.60742	-0.49121	2.92e-06	5.7e-06	1.09e-05	1.58e-05	2.02e-05	2.74e-05	3.45e-05	4.51e-05	5.33e-05
									137.78	-0.0292969	-0.748047	-0.197266	0.06543	-0.55762	0.021484	-0.25195	-0.65918	-0.07129	2.87e-06	5.61e-06	1.07e-05	1.56e-05	1.99e-05	2.7e-05	3.39e-05	4.44e-05	5.24e-05
									137.88	0.0488281	-0.55957	-0.185547	-0.00391	-0.22559	-0.17284	-0.80761	-0.74511	-0.24608	2.82e-06	5.51e-06	1.05e-05	1.53e-05	1.95e-05	2.65e-05	3.33e-05	4.36e-05	5.15e-05
									137.98	-0.0859275	-0.520508	-0.0449119	-0.08105	-0.07227	0.052734	-0.83008	-0.42383	-0.38086	2.78e-06	5.41e-06	1.03e-05	1.5e-05	1.92e-05	2.61e-05	3.28e-05	4.28e-05	5.06e-05
									138.08	-0.136729	-0.553711	-0.291026	-0.27539	0.072266	0.014671	-0.74119	-0.48826	-0.5156	2.73e-06	5.32e-06	1.01e-05	1.48e-05	1.89e-05	2.56e-05	3.22e-05	4.21e-05	4.98e-05
									138.18	-0.746094	-0.391602	0.0175781	-0.35449	-0.22363	0.297852	-0.21191	0.029297	-0.09668	2.68e-06	5.23e-06	9.97e-06	1.45e-05	1.85e-05	2.52e-05	3.16e-05	4.14e-05	4.89e-05
									138.28	0.152344	-0.320313	-0.0957031	0.068359	-0.53027	0.333984	0.197266	-0.26953	0.351563	2.63e-06	5.14e-06	9.79e-06	1.43e-05	1.82e-05	2.47e-05	3.11e-05	4.07e-05	4.81e-05
									138.38	0.572266	-0.250977	0.1875	0.532227	0.074219	0.21774	-0.35941	-0.16898	-0.02933	2.59e-06	5.05e-06	9.62e-06	1.4e-05	1.79e-05	2.43e-05	3.05e-05	4e-05	4.72e-05
									138.48	0.559537	-0.589844	0.236295	-0.09375	0.018555	-0.09473	-0.61914	-0.80176	-0.22852	2.54e-06	4.96e-06	9.46e-06	1.38e-05	1.76e-05	2.39e-05	3e-05	3.93e-05	4.64e-05
									138.58	0.160189	-0.609375	0.138705	-0.63281	0.06543	-0.72268	-0.59475	-0.65041	-0.20412	2.5e-06	4.88e-06	9.29e-06	1.35e-05	1.73e-05	2.35e-05	2.95e-05	3.86e-05	4.56e-05
									138.68	-0.251953	-0.963867	-0.258789	-0.69629	-0.67285	-0.46582	-0.77832	-1.11426	-0.62305	2.46e-06	4.79e-06	9.13e-06	1.33e-05	1.7e-05	2.31e-05	2.9e-05	3.79e-05	4.48e-05
									138.78	-0.436523	-0.879883	-0.167969	-0.60059	-0.68262	-0.18555	-0.16602	0.133789	-0.04199	2.41e-06	4.71e-06	8.98e-06	1.31e-05	1.67e-05	2.27e-05	2.85e-05	3.73e-05	4.4e-05
									138.88	-0.0810547	0.0146484	0.370117	0.083008	-0.29688	0.080041	-0.18265	-0.4766	-0.04594	2.37e-06	4.63e-06	8.82e-06	1.29e-05	1.64e-05	2.23e-05	2.8e-05	3.66e-05	4.33e-05
									138.98	0.020471	-0.28125	0.308557	-0.41309	0.203125	0.139648	-0.39746	-0.54199	-0.1709	2.33e-06	4.55e-06	8.67e-06	1.26e-05	1.61e-05	2.19e-05	2.75e-05	3.6e-05	4.25e-05
									139.08	-0.165002	-0.825195	0.136756	-0.10059	-0.26465	-0.31739	-0.21583	0.12792	-0.20216	2.29e-06	4.47e-06	8.52e-06	1.24e-05	1.58e-05	2.15e-05	2.7e-05	3.54e-05	4.18e-05
									139.18	-0.0390625	-0.521484	0.342773	-0.11523	-0.65625	-0.44434	-0.77637	0.041016	-0.40918	2.25e-06	4.39e-06	8.37e-06	1.22e-05	1.56e-05	2.11e-05	2.66e-05	3.48e-05	4.11e-05
									139.28	0.193359	-0.503906	0.0859375	0.012695	-0.31152	-0.46094	-0.19336	-0.17969	-0.67383	2.21e-06	4.32e-06	8.23e-06	1.2e-05	1.53e-05	2.08e-05	2.61e-05	3.42e-05	4.04e-05
									139.38	0.0371094	-0.535156	-0.0625	-0.35938	-0.3125	-0.48533	-0.43846	-0.27733	-0.50779	2.17e-06	4.24e-06	8.08e-06	1.18e-05	1.5e-05	2.04e-05	2.57e-05	3.36e-05	3.97e-05
									139.48	-0.239239	-0.594727	-0.00193	-0.07715	-0.33984	-0.04395	-0.76856	-0.30176	0.041992	2.14e-06	4.17e-06	7.94e-06	1.16e-05	1.48e-05	2.01e-05	2.52e-05	3.3e-05	3.9e-05
									139.58	-0.188495	-0.355469	0.171856	0.023438	-0.24023	-0.25688	-0.75395	-0.31547	-0.3809	2.1e-06	4.1e-06	7.81e-06	1.14e-05	1.45e-05	1.97e-05	2.48e-05	3.24e-05	3.83e-05
									139.68	-0.369141	-0.669922	0.217773	-0.14551	-0.50391	-0.30273	-1.17969	-0.87207	-0.56836	2.06e-06	4.03e-06	7.67e-06	1.12e-05	1.43e-05	1.94e-05	2.44e-05	3.19e-05	3.76e-05
									139.78	-0.388672	-0.890625	-0.232422	-0.4541	-0.43164	-0.34766	-0.10645	-0.41895	-0.08398	2.03e-06	3.96e-06	7.54e-06	1.1e-05	1.4e-05	1.9e-05	2.39e-05	3.13e-05	3.7e-05
									139.88	-0.183594	-0.537109	-0.1875	-0.2666	-0.34961	0.197293	0.221708	-0.04392	-0.80759	1.99e-06	3.89e-06	7.41e-06	1.08e-05	1.38e-05	1.87e-05	2.35e-05	3.08e-05	3.64e-05
									139.98	0.245145	-0.554688	0.272489	0.400391	0.070313	0.47168	0.038086	-0.01758	0.235352	1.96e-06	3.82e-06	7.28e-06	1.06e-05	1.35e-05	1.84e-05	2.31e-05	3.02e-05	3.57e-05
									140.08	0.373019	0.428711	0.512667	0.592773	0.37207	0.520476	-0.27933	0.01364	-0.05179	1.92e-06	3.75e-06	7.16e-06	1.04e-05	1.33e-05	1.81e-05	2.27e-05	2.97e-05	3.51e-05
									140.18	0.178711	-0.291992	0.314453	0.217773	0.079102	0.271484	-0.67773	-0.19141	0.09082	1.89e-06	3.69e-06	7.03e-06	1.03e-05	1.31e-05	1.78e-05	2.23e-05	2.92e-05	3.45e-05
									140.28	0.144531	-0.236328	0.24707	-0.0127	-0.20606	-0.50977	-0.86426	-0.32324	-0.40332	1.86e-06	3.63e-06	6.91e-06	1.01e-05	1.29e-05	1.74e-05	2.19e-05	2.87e-05	3.39e-05
									140.38	-0.458008	-0.972656	-0.336914	-0.56152	-0.59863	-0.13577	-0.10647	-0.02639	-0.54983	1.83e-06	3.56e-06	6.79e-06	9.9e-06	1.26e-05	1.71e-05	2.16e-05	2.82e-05	3.33e-05
									140.48	-0.00784	-0.476563	0.100561	0.029297	-0.08301	-0.02832	-0.04785	-0.64941	-0.84277	1.8e-06	3.5e-06	6.67e-06	9.73e-06	1.24e-05	1.68e-05	2.12e-05	2.77e-05	3.27e-05
									140.58	-0.638647	-0.321289	0.165064	-0.30371	-0.47852	-0.11322	-0.39838	-0.21185	-0.34173	1.76e-06	3.44e-06	6.56e-06	9.56e-06	1.22e-05	1.66e-05	2.08e-05	2.72e-05	3.22e-05
									140.68	-0.563477	-0.326172	0.411133	-0.42383	-0.33887	0.691406	-0.33398	-0.15332	0.719727	1.73e-06	3.38e-06	6.45e-06	9.4e-06	1.2e-05	1.63e-05	2.05e-05	2.68e-05	3.16e-05
									140.78	0.0253906	0.240234	0.569336	0.433594	0.402344	-0.0752	-0.2959	0.089844	0.172852	1.7e-06	3.32e-06	6.33e-06	9.23e-06	1.18e-05	1.6e-05	2.01e-05	2.63e-05	3.11e-05
									140.88	0.376953	-0.299805	0.353516	0.330078	0.335938	0.191379	-0.39846	-0.126	-0.34378	1.67e-06	3.27e-06	6.22e-06	9.07e-06	1.16e-05	1.57e-05	1.98e-05	2.58e-05	3.05e-05
									140.98	0.270481	-0.111328	0.234348	-0.00879	0.15332	-0.45117	-0.71484	-0.28906	-0.43164	1.65e-06	3.21e-06	6.12e-06	8.92e-06	1.14e-05	1.54e-05	1.94e-05	2.54e-05	3e-05
									141.08	-0.15427	-0.594727	-0.242161	-0.19238	-0.35156	-0.10932	-0.83295	-0.61909	-0.31831	1.62e-06	3.15e-06	6.01e-06	8.76e-06	1.12e-05	1.52e-05	1.91e-05	2.5e-05	2.95e-05
									141.18	-0.0302734	-0.919922	-0.30957	-0.66211	-0.99219	-0.11523	-0.67578	-0.57715	-0.06543	1.59e-06	3.1e-06	5.91e-06	8.61e-06	1.1e-05	1.49e-05	1.87e-05	2.45e-05	2.9e-05
									141.28	-0.639648	-0.529297	0.154297	0.042969	-0.35645	-0.03613	-0.09473	-0.18066	0.095703	1.56e-06	3.05e-06	5.81e-06	8.46e-06	1.08e-05	1.47e-05	1.84e-05	2.41e-05	2.85e-05
									141.38	-0.478516	-0.25293	0.399414	-0.35645	0.119141	0.298813	0.00487	-0.20607	0.061508	1.53e-06	2.99e-06	5.7e-06	8.32e-06	1.06e-05	1.44e-05	1.81e-05	2.37e-05	2.8e-05
									141.48	-0.500992	-0.299805	0.0810396	0.033203	0.412109	0.084961	-0.14258	0.148438	-0.4834	1.51e-06	2.94e-06	5.61e-06	8.17e-06	1.04e-05	1.42e-05	1.78e-05	2.33e-05	2.75e-05
									141.58	0.14357	-0.251953	0.0830229	-0.16406	-0.04297	-0.33881	-0.33295	-0.36811	-0.39545	1.48e-06	2.89e-06	5.51e-06	8.03e-06	1.02e-05	1.39e-05	1.75e-05	2.29e-05	2.7e-05
									141.68	-0.186523	-0.583984	-0.00684	-0.18945	-0.2832	0.172852	-0.29883	0.274414	0.125	1.46e-06	2.84e-06	5.41e-06	7.89e-06	1.01e-05	1.37e-05	1.72e-05	2.25e-05	2.66e-05
									141.78	0.231445	-0.160156	0.322266	0.324219	0.186523	-0.09277	-0.28223	0.480469	0.070313	1.43e-06	2.79e-06	5.32e-06	7.76e-06	9.9e-06	1.34e-05	1.69e-05	2.21e-05	2.61e-05
									141.88	-0.0332031	-0.0244141	0.110352	0.353516	-0.03809	-0.38767	-1.12302	-0.53904	-0.37693	1.41e-06	2.74e-06	5.23e-06	7.62e-06	9.73e-06	1.32e-05	1.66e-05	2.17e-05	2.57e-05
									141.98	-0.521458	-1.05078	-0.361302	-0.43457	-0.24609	-0.89356	-0.73633	-0.35645	-0.42969	1.38e-06	2.7e-06	5.14e-06	7.49e-06	9.56e-06	1.3e-05	1.63e-05	2.13e-05	2.52e-05
									142.08	-0.17776	-0.857422	-0.172877	-0.20117	-0.31836	-0.49607	-0.52243	-0.54294	-0.53025	1.36e-06	2.65e-06	5.05e-06	7.36e-06	9.39e-06	1.27e-05	1.6e-05	2.1e-05	2.48e-05
									142.18	-0.27832	-0.830078	-0.189453	-0.0166	-0.53809	-0.2168	-0.49219	-0.31836	-0.14258	1.33e-06	2.6e-06	4.96e-06	7.23e-06	9.23e-06	1.25e-05	1.58e-05	2.06e-05	2.43e-05
									142.28	0.275391	-0.125977	-0.272461	-0.10547	-0.11621	0.100586	-0.17383	-0.08984	0.112305	1.31e-06	2.56e-06	4.88e-06	7.11e-06	9.07e-06	1.23e-05	1.55e-05	2.02e-05	2.39e-05
									142.38	0.183594	0.366211	0.256836	-0.04102	0.030273	-0.05375	-0.70414	-0.24418	-0.40434	1.29e-06	2.51e-06	4.79e-06	6.99e-06	8.91e-06	1.21e-05	1.52e-05	1.99e-05	2.35e-05
									142.48	0.0194921	-0.389648	0.140586	-0.49121	-0.13672	-0.51074	-0.70117	-0.4541	-0.40918	1.27e-06	2.47e-06	4.71e-06	6.87e-06	8.76e-06	1.19e-05	1.49e-05	1.96e-05	2.31e-05
									142.58	-0.447226	-0.397461	-0.22457	-0.4834	-0.77832	0.032216	-0.37501	0.236317	0.085927	1.24e-06	2.43e-06	4.63e-06	6.75e-06	8.61e-06	1.17e-05	1.47e-05	1.92e-05	2.27e-05
									142.68	0.207031	-0.209961	0.414063	-0.02734	-0.21875	-0.35059	-0.42773	0.267578	-0.04199	1.22e-06	2.39e-06	4.55e-06	6.63e-06	8.46e-06	1.15e-05	1.44e-05	1.89e-05	2.23e-05
									142.78	0.0566406	-0.438477	0.0371094	0.155273	0.027344	-0.28125	-0.58203	0.041016	-0.24707	1.2e-06	2.35e-06	4.47e-06	6.52e-06	8.31e-06	1.13e-05	1.42e-05	1.86e-05	2.19e-05
									142.88	0.31543	-0.226563	-0.295898	-0.30078	-0.10547	0.100589	-0.38965	-0.57617	-0.41015	1.18e-06	2.3e-06	4.39e-06	6.4e-06	8.17e-06	1.11e-05	1.39e-05	1.82e-05	2.16e-05
									142.98	-0.117185	-0.354492	-0.209958	-0.88965	0.084961	0.175781	-0.20703	-0.16211	-0.18164	1.16e-06	2.26e-06	4.32e-06	6.29e-06	8.03e-06	1.09e-05	1.37e-05	1.79e-05	2.12e-05
									143.08	-0.445315	-0.291016	0.229489	-0.33691	0.100586	0.138651	-0.67385	-0.1924	-0.28029	1.14e-06	2.23e-06	4.24e-06	6.18e-06	7.89e-06	1.07e-05	1.35e-05	1.76e-05	2.08e-05
									143.18	-0.338867	-0.662109	0.28125	-0.02539	-0.33691	-0.25195	-0.77148	-0.17285	-0.38281	1.12e-06	2.19e-06	4.17e-06	6.08e-06	7.75e-06	1.05e-05	1.32e-05	1.73e-05	2.05e-05
									143.28	0.161133	-0.161133	-0.217773	-0.00488	-0.19922	0.170898	-0.01465	0.146484	0.164063	1.1e-06	2.15e-06	4.1e-06	5.97e-06	7.62e-06	1.03e-05	1.3e-05	1.7e-05	2.01e-05
									143.38	0.623047	-0.09375	0.210938	0.452148	0.251953	-0.000964	-0.53514	-0.30663	-0.33397	1.08e-06	2.11e-06	4.03e-06	5.87e-06	7.49e-06	1.02e-05	1.28e-05	1.67e-05	1.98e-05
									143.48	-0.206042	-0.243164	-0.506824	-0.21777	-0.15137	-0.20703	-0.75195	0.147461	-0.49902	1.06e-06	2.08e-06	3.96e-06	5.77e-06	7.36e-06	9.99e-06	1.26e-05	1.64e-05	1.94e-05
									143.58	-0.310559	-0.303711	-0.0107546	-0.08496	-0.32422	-0.247	-1.09466	-0.59466	-0.59661	1.05e-06	2.04e-06	3.89e-06	5.67e-06	7.23e-06	9.82e-06	1.23e-05	1.61e-05	1.91e-05
									143.68	-0.374023	-0.651367	-0.1875	-0.39941	-0.78027	-0.24023	-0.08887	0.118164	0.118164	1.03e-06	2e-06	3.82e-06	5.57e-06	7.11e-06	9.65e-06	1.21e-05	1.59e-05	1.87e-05
									143.78	0.0908203	-0.433594	0.253906	-0.25	-0.08008	-0.04883	-0.08105	0.095703	0.243164	1.01e-06	1.97e-06	3.75e-06	5.47e-06	6.98e-06	9.48e-06	1.19e-05	1.56e-05	1.84e-05
									143.88	0.28125	-0.364258	0.0234375	-0.11035	0.208008	0.115188	-0.79302	-0.56059	-0.30278	9.93e-07	1.94e-06	3.69e-06	5.38e-06	6.86e-06	9.32e-06	1.17e-05	1.53e-05	1.81e-05
									143.98	-0.146531	-0.532227	-0.247117	-0.13086	0.272461	-0.44629	-0.90137	-0.82129	-0.68262	9.75e-07	1.9e-06	3.63e-06	5.29e-06	6.74e-06	9.15e-06	1.15e-05	1.51e-05	1.78e-05
									144.08	-0.452102	-0.682617	-0.822219	-0.77734	-0.39063	0.012653	-0.45121	-0.37407	0.046832	9.59e-07	1.87e-06	3.56e-06	5.19e-06	6.63e-06	9e-06	1.13e-05	1.48e-05	1.75e-05
									144.18	0.390625	0.120117	0.0117188	0.104492	0.181641	-0.35938	-0.46191	-0.29785	-0.25	9.42e-07	1.84e-06	3.5e-06	5.1e-06	6.51e-06	8.84e-06	1.11e-05	1.45e-05	1.72e-05
									144.28	0.0195313	-0.412109	-0.412109	-0.1416	-0.375	-0.55273	-0.75488	-0.1709	-0.35254	9.26e-07	1.81e-06	3.44e-06	5.02e-06	6.4e-06	8.69e-06	1.09e-05	1.43e-05	1.69e-05
									144.38	-0.0996094	-0.484375	-0.0332031	0.12207	-0.06836	-0.12407	-0.86528	-0.49516	-0.25005	9.1e-07	1.77e-06	3.38e-06	4.93e-06	6.29e-06	8.54e-06	1.07e-05	1.4e-05	1.66e-05
									144.48	-0.0850055	-0.452148	0.318315	-0.39356	0.261719	-0.51563	-0.74023	-0.95801	-1.0293	8.94e-07	1.74e-06	3.32e-06	4.84e-06	6.18e-06	8.39e-06	1.05e-05	1.38e-05	1.63e-05
									144.58	-0.478471	-0.828125	-0.542924	-0.76465	-0.47949	-0.03509	-0.43646	-0.5058	0.0069	8.79e-07	1.71e-06	3.27e-06	4.76e-06	6.07e-06	8.25e-06	1.04e-05	1.36e-05	1.6e-05
									144.68	0.00586	-0.261719	-0.378906	-0.42578	-0.14063	0.293945	0.27832	-0.24316	0.427734	8.63e-07	1.68e-06	3.21e-06	4.68e-06	5.97e-06	8.1e-06	1.02e-05	1.33e-05	1.57e-05
									144.78	0.0322266	-0.0126953	-0.0683594	-0.11914	0.145508	-0.03027	-0.05566	-0.61426	-0.00977	8.48e-07	1.65e-06	3.15e-06	4.6e-06	5.87e-06	7.96e-06	1e-05	1.31e-05	1.55e-05
									144.88	0.109375	-0.325195	0.338867	-0.07324	-0.10547	-0.43453	-0.90035	-1.06734	-0.1357	8.34e-07	1.63e-06	3.1e-06	4.52e-06	5.77e-06	7.83e-06	9.84e-06	1.29e-05	1.52e-05
									144.98	-0.256796	-0.532227	-0.0536713	-0.36621	-0.3252	0.131836	-0.28809	-0.53418	-0.30762	8.19e-07	1.6e-06	3.05e-06	4.44e-06	5.67e-06	7.69e-06	9.67e-06	1.26e-05	1.49e-05
									145.08	-0.213907	-0.236328	-0.00688	-0.40625	-0.2041	-0.05657	-0.63372	-0.81927	-0.62688	8.05e-07	1.57e-06	2.99e-06	4.36e-06	5.57e-06	7.56e-06	9.5e-06	1.24e-05	1.47e-05
									145.18	-0.250977	-0.579102	0.100586	-0.35547	-0.24902	-0.33203	-0.19434	-0.29688	-0.17578	7.91e-07	1.54e-06	2.94e-06	4.29e-06	5.47e-06	7.43e-06	9.34e-06	1.22e-05	1.44e-05
									145.28	0.0810547	0.15918	-0.100586	-0.69531	-0.03613	-0.23242	-0.29395	-0.61133	-0.54785	7.78e-07	1.52e-06	2.89e-06	4.21e-06	5.38e-06	7.3e-06	9.18e-06	1.2e-05	1.42e-05
									145.38	-0.0810547	-0.360352	-0.333984	-0.2832	-0.13477	-0.29595	-0.27544	-0.3858	-0.62701	7.64e-07	1.49e-06	2.84e-06	4.14e-06	5.28e-06	7.17e-06	9.02e-06	1.18e-05	1.39e-05
									145.48	-0.582084	-1	-0.133842	-0.5293	-0.55176	-0.51074	-1.03516	-0.69727	-0.81348	7.51e-07	1.46e-06	2.79e-06	4.07e-06	5.19e-06	7.05e-06	8.86e-06	1.16e-05	1.37e-05
									145.58	-1.06733	-0.981445	-0.16108	-1.04297	-0.74902	-0.37491	-0.51749	-0.54484	-0.65812	7.38e-07	1.44e-06	2.74e-06	4e-06	5.1e-06	6.93e-06	8.71e-06	1.14e-05	1.35e-05
									145.68	-0.524414	-0.517578	-0.0810547	-0.5166	-0.23633	-0.19824	-0.06445	-0.17481	-0.19141	7.25e-07	1.41e-06	2.7e-06	3.93e-06	5.02e-06	6.81e-06	8.56e-06	1.12e-05	1.32e-05
									145.78	0.0585938	0.0927734	0.136719	-0.49902	0.62207	-0.16113	-0.00195	-0.25684	-0.00391	7.13e-07	1.39e-06	2.65e-06	3.86e-06	4.93e-06	6.69e-06	8.41e-06	1.1e-05	1.3e-05
									145.88	0.276367	-0.155273	0.164063	-0.24609	0.152344	0.041955	-0.05472	-0.22758	-0.19144	7e-07	1.37e-06	2.6e-06	3.8e-06	4.84e-06	6.57e-06	8.26e-06	1.08e-05	1.28e-05
									145.98	0.134729	-0.0244141	0.584924	0.214844	-0.03516	-0.21875	-0.68652	-0.27441	-0.27832	6.88e-07	1.34e-06	2.56e-06	3.73e-06	4.76e-06	6.46e-06	8.12e-06	1.06e-05	1.26e-05
									146.08	-0.00582	-0.401367	-0.101526	0.064453	-0.48047	-0.75491	-0.62112	-0.28323	-0.49124	6.76e-07	1.32e-06	2.51e-06	3.67e-06	4.68e-06	6.35e-06	7.98e-06	1.04e-05	1.23e-05
									146.18	-0.0927734	-0.248047	-0.0693359	-0.14063	-0.50879	-1.1084	-0.74707	-0.87109	-0.43066	6.65e-07	1.3e-06	2.47e-06	3.6e-06	4.6e-06	6.24e-06	7.84e-06	1.03e-05	1.21e-05
									146.28	-0.225586	-0.630859	-0.732422	-0.39746	-0.61231	-0.05566	-0.29688	-0.30664	-0.0127	6.53e-07	1.27e-06	2.43e-06	3.54e-06	4.52e-06	6.13e-06	7.71e-06	1.01e-05	1.19e-05
									146.38	0.166016	-0.314453	0.124023	0.125977	-0.21973	-0.08394	-0.33102	-0.35543	-0.10348	6.42e-07	1.25e-06	2.39e-06	3.48e-06	4.44e-06	6.03e-06	7.57e-06	9.91e-06	1.17e-05
									146.48	-0.297812	-0.110352	0.339883	-0.04883	-0.11328	0.21582	0.189453	-0.02441	-0.27734	6.31e-07	1.23e-06	2.35e-06	3.42e-06	4.36e-06	5.92e-06	7.44e-06	9.74e-06	1.15e-05
									146.58	-0.27543	-0.117188	0.479453	0.075195	0.246094	-0.23533	-0.30857	-0.27439	-0.65916	6.2e-07	1.21e-06	2.3e-06	3.36e-06	4.29e-06	5.82e-06	7.31e-06	9.57e-06	1.13e-05
									146.68	-0.273438	-0.251953	0.0683594	-0.22949	-0.75977	-0.17969	0.229492	-0.16309	-0.30859	6.09e-07	1.19e-06	2.26e-06	3.3e-06	4.21e-06	5.72e-06	7.19e-06	9.4e-06	1.11e-05
									146.78	-0.0605469	-0.237305	-0.344727	-0.05273	-0.50781	-0.28613	-0.58691	-0.78125	-0.5791	5.99e-07	1.17e-06	2.23e-06	3.24e-06	4.14e-06	5.62e-06	7.06e-06	9.24e-06	1.09e-05
									146.88	-0.0214844	-0.576172	-0.181641	-0.13281	-0.66406	-0.36818	-0.41993	-0.78419	-0.26271	5.88e-07	1.15e-06	2.19e-06	3.19e-06	4.07e-06	5.52e-06	6.94e-06	9.08e-06	1.07e-05
									146.98	-0.588878	-0.383789	-0.142589	-0.12891	-0.24609	-0.67481	-0.68555	-0.76563	-0.54199	5.78e-07	1.13e-06	2.15e-06	3.13e-06	4e-06	5.43e-06	6.82e-06	8.92e-06	1.05e-05
									147.08	-0.385731	-0.990234	-0.530263	-0.375	-0.21387	-0.21385	-0.52537	-0.16014	-0.36326	5.68e-07	1.11e-06	2.11e-06	3.08e-06	3.93e-06	5.33e-06	6.7e-06	8.77e-06	1.04e-05
									147.18	-0.298828	-0.541016	-0.163086	-0.12988	-0.5752	-0.59082	-0.50391	-0.44824	-0.17383	5.58e-07	1.09e-06	2.08e-06	3.03e-06	3.86e-06	5.24e-06	6.59e-06	8.62e-06	1.02e-05
									147.28	0.108398	-0.225586	-0.125	-0.39746	-0.35742	-0.24414	-0.97168	-0.79102	-0.8125	5.49e-07	1.07e-06	2.04e-06	2.97e-06	3.79e-06	5.15e-06	6.47e-06	8.47e-06	1e-05
									147.38	-0.503906	-0.753906	-0.239258	-0.46875	-0.6416	0.164043	0.114238	-0.48342	-0.23147	5.39e-07	1.05e-06	2e-06	2.92e-06	3.73e-06	5.06e-06	6.36e-06	8.32e-06	9.84e-06
									147.48	-0.481465	-0.185547	0.169902	-0.24707	-0.17188	-0.24219	-0.72363	-0.34277	-0.38574	5.3e-07	1.03e-06	1.97e-06	2.87e-06	3.66e-06	4.97e-06	6.25e-06	8.18e-06	9.67e-06
									147.58	-0.395488	-0.599609	0.0302934	0.045898	-0.25977	-0.17096	-0.03522	-0.01667	-0.07624	5.21e-07	1.02e-06	1.94e-06	2.82e-06	3.6e-06	4.89e-06	6.14e-06	8.04e-06	9.5e-06
									147.68	-0.100586	0.25293	0.394531	0.232422	0.621094	-0.81738	-0.59375	-0.09277	-0.39551	5.12e-07	9.98e-07	1.9e-06	2.77e-06	3.54e-06	4.8e-06	6.04e-06	7.9e-06	9.34e-06
									147.78	-0.0263672	-0.242188	-0.118164	0.046875	0.21875	-0.54981	-0.71191	-0.91992	-0.83984	5.03e-07	9.81e-07	1.87e-06	2.73e-06	3.48e-06	4.72e-06	5.93e-06	7.76e-06	9.17e-06
									147.88	-0.384766	-0.503906	-0.457031	-0.65234	-0.59473	-0.87396	-0.93939	-0.57123	-0.85248	4.94e-07	9.64e-07	1.84e-06	2.68e-06	3.42e-06	4.64e-06	5.83e-06	7.63e-06	9.02e-06
									147.98	-0.540955	-0.737305	-0.370056	-0.18652	-0.58496	-0.42578	-0.20606	-0.61035	-0.24219	4.86e-07	9.47e-07	1.81e-06	2.63e-06	3.36e-06	4.56e-06	5.73e-06	7.5e-06	8.86e-06
									148.08	-0.417053	-0.261719	0.114197	-0.19238	-0.18164	-0.21489	0.080031	-0.28423	0.56343	4.77e-07	9.31e-07	1.77e-06	2.59e-06	3.3e-06	4.48e-06	5.63e-06	7.37e-06	8.71e-06
									148.18	-0.251953	0.175781	0.0742188	0.147461	0.311523	-0.95898	-0.11914	-0.5791	-0.12109	4.69e-07	9.15e-07	1.74e-06	2.54e-06	3.24e-06	4.4e-06	5.53e-06	7.24e-06	8.56e-06
									148.28	-0.625	-0.625	-0.334961	-0.2793	-0.26758	-0.55078	-0.60352	-0.99707	-0.59961	4.61e-07	8.99e-07	1.71e-06	2.5e-06	3.19e-06	4.33e-06	5.44e-06	7.11e-06	8.41e-06
									148.38	-0.397461	-0.603516	-0.532227	-0.29981	-0.61523	-0.17378	-1.02339	-0.85347	-0.66109	4.53e-07	8.84e-07	1.68e-06	2.46e-06	3.13e-06	4.25e-06	5.35e-06	6.99e-06	8.26e-06
									148.48	-0.569288	-0.699219	-0.547804	-0.42285	-0.48145	-0.14648	-0.49414	-0.57227	-0.41602	4.45e-07	8.68e-07	1.66e-06	2.41e-06	3.08e-06	4.18e-06	5.25e-06	6.87e-06	8.12e-06
									148.58	-0.0127433	-0.168945	-0.381884	-0.2207	-0.23145	-0.37889	-0.18456	-0.37889	-0.21288	4.37e-07	8.53e-07	1.63e-06	2.37e-06	3.03e-06	4.11e-06	5.16e-06	6.75e-06	7.98e-06
									148.68	-0.241211	-0.417969	-0.303711	0.00488	-0.43359	-0.48926	-0.14453	-0.38965	-0.09277	4.3e-07	8.39e-07	1.6e-06	2.33e-06	2.97e-06	4.04e-06	5.07e-06	6.63e-06	7.84e-06
									148.78	-0.0537109	-0.473633	-0.0185547	-0.13672	-0.13965	-1.16992	-0.91602	-1.02539	-0.87305	4.23e-07	8.24e-07	1.57e-06	2.29e-06	2.92e-06	3.97e-06	4.99e-06	6.52e-06	7.71e-06
									148.88	-0.624023	-1.07324	-0.521484	-0.30273	-0.34277	-0.82224	-0.58396	-0.74705	-0.66111	4.15e-07	8.1e-07	1.54e-06	2.25e-06	2.87e-06	3.9e-06	4.9e-06	6.41e-06	7.57e-06
									148.98	-0.489233	-0.819336	-0.0282959	-0.42481	-0.19922	-0.08105	-0.3418	-0.50195	-0.10449	4.08e-07	7.96e-07	1.52e-06	2.21e-06	2.82e-06	3.83e-06	4.81e-06	6.3e-06	7.44e-06
									149.08	-0.442407	-0.338867	-0.314478	-0.30664	-0.29297	-0.22263	-0.61424	-0.37595	-0.06248	4.01e-07	7.82e-07	1.49e-06	2.17e-06	2.77e-06	3.76e-06	4.73e-06	6.19e-06	7.31e-06
									149.18	0.0175781	-0.197266	-0.266602	-0.12012	0.018555	-0.27148	-0.8125	-0.32324	0.09082	3.94e-07	7.69e-07	1.46e-06	2.14e-06	2.72e-06	3.7e-06	4.65e-06	6.08e-06	7.19e-06
									149.28	0.217773	-0.421875	-0.119141	0.074219	0.103516	0.048828	-0.78613	-0.60059	0.086914	3.87e-07	7.55e-07	1.44e-06	2.1e-06	2.68e-06	3.63e-06	4.57e-06	5.98e-06	7.06e-06
									149.38	0.639648	-0.157227	0.103516	0.078125	0.266602	-0.6006	-0.75489	-0.47755	-0.40821	3.81e-07	7.42e-07	1.41e-06	2.06e-06	2.63e-06	3.57e-06	4.49e-06	5.87e-06	6.94e-06
									149.48	-0.180674	-0.743164	-0.154307	-0.41211	-0.38184	-0.71582	-1.26953	-0.89356	-0.68359	3.74e-07	7.29e-07	1.39e-06	2.03e-06	2.59e-06	3.51e-06	4.41e-06	5.77e-06	6.82e-06
									149.58	-0.514639	-0.728516	-0.24999	-0.51953	-0.73535	-0.76753	-0.74019	-0.65621	-0.35347	3.68e-07	7.17e-07	1.37e-06	1.99e-06	2.54e-06	3.45e-06	4.34e-06	5.67e-06	6.7e-06
									149.68	-0.294922	-0.475586	-0.609375	-0.29785	-0.36133	0.00488	-0.36426	-0.19434	0.017578	3.61e-07	7.04e-07	1.34e-06	1.96e-06	2.5e-06	3.39e-06	4.26e-06	5.57e-06	6.59e-06
[truncated: 2,106 more rows]

## Sheet: Figure 4
Figure. 4B									Figure. 4C					Figure. 4E				Figure. 4F	Degree of Contribution
by time					by dose					Size (μm)	DMSO	SB2301			DMSO	SB2301		6 h
0 h	1 h	3 h	6 h		DMSO	10 μM	20 μM			0.4	0	0			0.528149	0.784165		Size (μm)	DMSO															SB2301 20 μM
18.8214	29.2333	26.5106	31.4538		18.8214	31.4538	17.3521			0.4632	0	0			0.519594	0.765653		0.25	3.1153	2.42848	1.81874	2.21884	2.04993	2.31589	2.55412	2.66547	2.27199	2.69671	2.46412	2.70688	2.37954	2.28996	1.76918	0.979761	1.36593	1.40992	0.81758	0.70367	0.562714	1.25995	0.70592	0.593931	0.762972	1.12858	1.03053	0.859071	1.16148	1.2762
21.231	28.939	36.3276	23.1443		21.231	23.1443	23.5333			0.5365	0	0			0.782545	0.972931		0.5	14.3205	11.1708	10.2851	12.3549	10.9811	10.8543	12.1287	11.4281	10.0663	13.2438	11.8347	11.1258	10.5449	10.9084	9.35407	6.07517	6.90061	8.20714	6.52998	6.47434	6.75399	8.20169	7.34827	9.91835	8.63552	8.75004	6.1376	5.28024	10.1497	7.05034
18.7692	26.9793	33.8444	23.485		18.7692	23.485	23.4161			0.6213	0	0						0.75	28.583	21.9575	18.9895	26.4986	21.1729	20.6037	24.573	26.318	25.5513	26.0566	25.1632	21.9984	20.1391	21.7978	20.2771	19.2372	20.0024	25.0955	19.3351	19.8385	28.4088	20.0588	22.0084	26.2397	24.9511	20.2261	16.5239	18.8945	22.8304	18.5041
29.484	27.8515	25.9469	16.7456		29.484	16.7456	22.0802			0.7195	0	0						1	27.4535	24.0596	25.795	28.9863	30.631	29.7904	22.4551	28.863	26.8884	32.3426	28.9522	29.1499	29.5843	29.8454	30.391	28.902	29.5532	29.0762	22.2407	33.7864	27.2044	28.8224	25.7486	30.8253	26.1397	32.1734	31.8189	24.7491	31.1288	27.4108
24.9469	39.8686	23.8108	28.0644		24.9469	28.0644	20.597			0.8332	0	0						1.25	14.6722	22.6905	26.7037	22.1441	23.6566	23.2618	22.403	26.7077	27.8017	21.4322	21.8141	21.3696	24.5469	20.3912	22.2104	23.3946	25.4882	26.3001	22.3985	19.3135	15.9479	24.1601	17.2403	7.59369	28.4352	23.7331	26.556	17.8604	17.358	21.0522
28.5911	24.7915	30	33.7909		28.5911	33.7909	26.2088			0.9649	0	0						1.5	11.8554	15.9892	15.0777	6.29826	6.74663	10.3645	9.59411	2.51915	5.62043	4.22804	6.41052	10.6721	8.32793	13.3684	10.3752	11.1173	10.2189	2.88076	11.3391	10.465	11.1949	10.4935	7.50567	7.0706	4.33131	11.4473	12.2325	17.4328	10.2806	11.06
13.3134	34.5808	23.3736	24.62		13.3134	24.62	30.274			1.117	0	0						1.75	0	1.70405	1.33022	1.499	4.76186	2.80942	6.29199	1.49857	1.79988	0	3.36107	2.97733	1.50253	1.39877	1.22839	6.18101	6.47083	0	6.36302	5.30089	9.92737	2.82034	3.36116	7.37925	0	2.5414	5.70066	14.9239	3.07057	13.6463
14.6552	19.3938	28.6692	17.1146		14.6552	17.1146	22.4625			1.294	0	0						2	0	0	0	0	0	0	0	0	0	0	0	0	2.97485	0	4.39453	4.11294	0	7.03028	4.10116	4.1176	0	4.18324	0	0	6.74418	0	0	0	4.02048	0
16.5368	25.0482	18.6667	19.4375		16.5368	19.4375	22.11			1.499	0	0						2.25	0	0	0	0	0	0	0	0	0	0	0	0	0	0	0	0	0	0	6.87478	0	0	0	0	10.3792	0	0	0	0	0	0
21	20.3333	21.9091	17.6049		21	17.6049	34.0558			1.736	0	0
12.037	19.1636	21.6961	18.9923		12.037	18.9923	34.4737			2.01	0	0						18 h
24.3	17.3462	27.4416	28.4546		24.3	28.4546	41.0714			2.328	0	0						Size (μm)	DMSO															SB2301 20 μM
21.1774	23.1667	20.5133	48.8095		21.1774	48.8095	50.5667			2.696	0	0						0.25	3.1153	2.42848	1.81874	2.21884	2.04993	2.31589	2.55412	2.66547	2.27199	2.69671	2.46412	2.70688	2.37954	2.28996	1.76918	1.57343	1.0883	1.06806	1.18281	1.21538	0.982407	1.08998	1.34916	1.65207	1.1703	1.06921	1.48588	0.884959	0.996718	1.05077
24.0484	19.8333	15.8649	29.7936		24.0484	29.7936	30.396			3.122	0	0						0.5	14.3205	11.1708	10.2851	12.3549	10.9811	10.8543	12.1287	11.4281	10.0663	13.2438	11.8347	11.1258	10.5449	10.9084	9.35407	5.27175	4.43776	6.52027	5.50905	5.0167	3.96469	4.81684	5.08494	6.36327	5.12086	5.77631	6.10599	4.14475	5.05344	6.39021
26.8571	13.1154		34.9		26.8571	34.9	39.8714			3.615	0	0						0.75	28.583	21.9575	18.9895	26.4986	21.1729	20.6037	24.573	26.318	25.5513	26.0566	25.1632	21.9984	20.1391	21.7978	20.2771	12.3482	12.9576	13.9072	15.4287	12.9341	11.0775	17.1016	15.6297	15.5807	12.3659	12.03	15.0634	12.0201	12.9496	16.2318
26.4583	17.3171		23.4		26.4583	23.4	24.3784			4.187	0	0						1	27.4535	24.0596	25.795	28.9863	30.631	29.7904	22.4551	28.863	26.8884	32.3426	28.9522	29.1499	29.5843	29.8454	30.391	23.1158	25.1161	29.5109	20.0511	24.4043	18.0843	24.9542	25.0908	26.6916	21.7684	25.8227	28.3223	23.446	24.8308	25.357
28.9023	17.7015		22.8462		28.9023	22.8462	29.5938			4.849	0	0						1.25	14.6722	22.6905	26.7037	22.1441	23.6566	23.2618	22.403	26.7077	27.8017	21.4322	21.8141	21.3696	24.5469	20.3912	22.2104	27.7915	24.2839	27.5595	25.4511	28.0685	21.9406	27.3611	21.7102	26.0075	23.6119	26.036	18.9261	21.0842	23.321	35.0304
12.1905			19.8947		32.8028	19.8947	31.1852			5.615	0	0						1.5	11.8554	15.9892	15.0777	6.29826	6.74663	10.3645	9.59411	2.51915	5.62043	4.22804	6.41052	10.6721	8.32793	13.3684	10.3752	18.9504	12.3224	14.8486	22.8815	20.6899	24.0364	14.747	19.5527	14.6263	16.3613	16.7125	17.8791	18.277	19.2798	11.9698
10.6667			40.6667		12.1905	40.6667	31.2794			6.503	0	0						1.75	0	1.70405	1.33022	1.499	4.76186	2.80942	6.29199	1.49857	1.79988	0	3.36107	2.97733	1.50253	1.39877	1.22839	6.93782	8.73936	6.58546	6.16735	7.67125	9.98657	9.92921	11.5825	6.20997	14.9603	6.16542	4.78154	15.5021	7.66116	3.96997
24.2727			30.0588		10.6667	30.0588	37.907			7.531	0	0						2	0	0	0	0	0	0	0	0	0	0	0	0	2.97485	0	4.39453	4.01124	11.0545	0	3.32834	0	5.94473	0	0	2.86859	0	2.89247	7.43562	4.64088	5.90749	0
24.3765			20.6129		24.2727	20.6129	20.375			8.721	0	0						2.25	0	0	0	0	0	0	0	0	0	0	0	0	0	0	0	0	0	0	0	0	3.9828	0	0	0	4.64116	3.49543	0	0	0	0
29.2961			31.6863		24.3765	31.6863	23.3529			10.1	0	0
31.3438			44.875		29.2961	44.875	25.8333			11.7	0	0						24 h
28.9339			29.4546		28.9339	29.4546	25.9333			13.54	0	0						Size (μm)	DMSO															SB2301 20 μM
29.2381			26.3673		29.2381	26.3673				15.69	0	0						0.25	3.1153	2.42848	1.81874	2.21884	2.04993	2.31589	2.55412	2.66547	2.27199	2.69671	2.46412	2.70688	2.37954	2.28996	1.76918	0.48686	1.01386	0.782518	1.33574	1.47028	0.930837	1.03508	1.5576	1.10144	0.799018	0.64993	1.17042	1.48885	1.33301	1.22935
28.4321			40.5391		28.4321	40.5391				18.17	0	0						0.5	14.3205	11.1708	10.2851	12.3549	10.9811	10.8543	12.1287	11.4281	10.0663	13.2438	11.8347	11.1258	10.5449	10.9084	9.35407	4.82652	6.38195	4.82214	5.33841	5.29521	5.32851	5.31005	7.14917	6.04897	4.95296	3.98029	5.95897	7.81889	5.29748	5.65306
16.664			27.3798		16.664	27.3798				21.04	0	0						0.75	28.583	21.9575	18.9895	26.4986	21.1729	20.6037	24.573	26.318	25.5513	26.0566	25.1632	21.9984	20.1391	21.7978	20.2771	14.9548	19.5737	10.3376	15.9284	16.2471	15.5653	15.7968	18.4658	15.0168	15.4864	10.7634	12.854	16.1813	12.7366	16.3133
28.1731			22.7195		28.1731	22.7195				24.36	0	0						1	27.4535	24.0596	25.795	28.9863	30.631	29.7904	22.4551	28.863	26.8884	32.3426	28.9522	29.1499	29.5843	29.8454	30.391	26.2273	28.4288	18.2609	23.5779	30.238	21.477	24.1858	31.7328	20.2863	25.2395	23.9192	21.8957	29.6667	20.9747	27.3271
17.2812			32.2185		17.2812	32.2185				28.21	0	0						1.25	14.6722	22.6905	26.7037	22.1441	23.6566	23.2618	22.403	26.7077	27.8017	21.4322	21.8141	21.3696	24.5469	20.3912	22.2104	22.9848	17.4743	22.5179	22.8693	27.1428	27.6598	23.3493	21.9346	24.4248	26.2712	24.6133	23.6779	22.7809	22.3903	25.7091
19.25			42.5419		19.25	42.5419				32.67	0	0						1.5	11.8554	15.9892	15.0777	6.29826	6.74663	10.3645	9.59411	2.51915	5.62043	4.22804	6.41052	10.6721	8.32793	13.3684	10.3752	14.9501	13.3938	20.8809	16.6599	10.9355	8.66008	26.888	12.4801	18.3191	15.479	25.7199	14.7746	16.3856	10.8826	12.2926
17.2965			23.094		17.2965	23.094				37.84	0	0						1.75	0	1.70405	1.33022	1.499	4.76186	2.80942	6.29199	1.49857	1.79988	0	3.36107	2.97733	1.50253	1.39877	1.22839	12.9806	7.47502	16.886	14.2902	8.67102	2.70068	3.435	6.68004	7.79844	5.8334	6.51279	10.6499	5.67774	10.9358	7.20033
15.921			18.21		15.921	18.21				43.82	0	0						2	0	0	0	0	0	0	0	0	0	0	0	0	2.97485	0	4.39453	2.58891	6.25859	5.51209	0	0	3.81391	0	0	2.23288	5.93845	3.84122	9.0185	0	6.36602	0
13.718			20.4419		13.718	20.4419				50.75	0	0						2.25	0	0	0	0	0	0	0	0	0	0	0	0	0	0	0	0	0	0	0	0	0	0	0	0	0	0	0	0	9.08361	4.27511
18.5775			19.7455		18.5775	19.7455				58.77	0	0
18.7229			24.2		18.7229	24.2				68.06	0	0						48 h
15.0556			18.6944		15.0556	18.6944				78.82	0	0						Size (μm)	DMSO															SB2301 20 μM
			24.1456			24.1456				91.28	0	0						0.25	3.1153	2.42848	1.81874	2.21884	2.04993	2.31589	2.55412	2.66547	2.27199	2.69671	2.46412	2.70688	2.37954	2.28996	1.76918	1.48112	2.27311	1.7825	2.05714	2.3238	2.46759	2.38896	2.51617	1.8886	2.89684	1.66621	2.63464	1.56435	2.02076	2.03641
			16.625			16.625				105.7	0	0.1						0.5	14.3205	11.1708	10.2851	12.3549	10.9811	10.8543	12.1287	11.4281	10.0663	13.2438	11.8347	11.1258	10.5449	10.9084	9.35407	10.1031	11.4275	8.51102	10.6638	10.0171	11.7894	10.1999	11.0962	9.82875	13.7658	9.01584	11.3752	9.53479	11.352	10.1956
			16.7059			16.7059				122.4	0.1	0.1						0.75	28.583	21.9575	18.9895	26.4986	21.1729	20.6037	24.573	26.318	25.5513	26.0566	25.1632	21.9984	20.1391	21.7978	20.2771	22.1083	25.3925	22.5885	21.3243	21.8262	26.9053	24.5841	22.2996	20.0041	26.5427	18.7826	22.1075	23.8496	23.7766	22.8812
										141.8	0.2	0.2						1	27.4535	24.0596	25.795	28.9863	30.631	29.7904	22.4551	28.863	26.8884	32.3426	28.9522	29.1499	29.5843	29.8454	30.391	27.0881	28.6277	30.3573	24.1304	23.0557	28.3777	27.7573	26.7395	30.1158	32.2169	30.2221	23.6587	27.8877	26.8575	25.7608
										164.2	0.2	0.2						1.25	14.6722	22.6905	26.7037	22.1441	23.6566	23.2618	22.403	26.7077	27.8017	21.4322	21.8141	21.3696	24.5469	20.3912	22.2104	19.863	21.8491	26.6435	25.6557	19.5831	20.4267	20.3821	20.9637	18.2016	18.8261	24.2768	23.1669	17.7352	19.6934	25.6474
										190.1	0.3	0.2						1.5	11.8554	15.9892	15.0777	6.29826	6.74663	10.3645	9.59411	2.51915	5.62043	4.22804	6.41052	10.6721	8.32793	13.3684	10.3752	10.4739	10.4301	7.53152	12.1301	15.0902	8.46112	9.23011	2.52949	11.4637	5.75168	7.98329	10.7763	13.96	16.2997	11.7046
										220.2	0.3	0.3						1.75	0	1.70405	1.33022	1.499	4.76186	2.80942	6.29199	1.49857	1.79988	0	3.36107	2.97733	1.50253	1.39877	1.22839	6.03474	0	2.58559	4.03854	5.41315	1.57216	5.45756	13.8553	2.543	0	4.93019	3.42104	5.4683	0	1.77392
										255	0.3	0.4						2	0	0	0	0	0	0	0	0	0	0	0	0	2.97485	0	4.39453	2.84778	0	0	0	2.69066	0	0	0	5.95436	0	3.12295	2.85971	0	0	0
										295.3	0.4	0.5						2.25	0	0	0	0	0	0	0	0	0	0	0	0	0	0	0	0	0	0	0	0	0	0	0	0	0	0	0	0	0	0
										342	0.8	0.8
										396.1	1.6	1.2
										458.7	3.1	1.8
										531.2	5.5	2.8
										615.1	8.9	4.4
										712.4	12.8	6.6
										825	15.5	8.8
										955.4	15.5	10.4
										1106	13	11
										1281	9.4	10.8
										1484	5.8	9.9
										1718	3.2	8.9
										1990	1.4	7.5
										2305	0.4	5.1
										2669	0.1	2.9
										3091	0	1.6
										3580	0.1	0.9
										4145	0.2	0.7
										4801	0.4	0.9
										5560	0.4	1
										6439	0.2	0.4
										7456	0	0
										8635	0	0
										10000	0	0
[truncated: 37 more columns]

## Sheet: Figure 5
Figure. 5B					Figure. 5C																																							Figure. 5D
	DMSO	Serum-free	SB2301		Time (m)	DMSO																SB2301																							DMSO	SB2301
	0.0528	-0.016	0.3377		1.38244	462.731	449.948	456.44	415.687	488.441	444.889	419.935	527.416	518.537	563.446	561.015	551.891	474.248	514.321	502.054	496.582	523.246	545.875	528.722	533.637	543.962	543.351	559.107	561.871	486.987	503.38	539.785	481.122	515.03	599.366	598.282	588.92	573.382	589.88	515.135	534.6	525.571			634.41	874.06
	0.044	0.3277	0.2521		9.89529	451.149	444.27	429.93	388.59	466.237	429.039	408.247	500.784	497.914	549.1	532.151	535.893	459.435	487.638	480.288	481.126	510.695	525.157	514.256	521.126	516.816	526.201	539.385	542.574	474.938	482.382	530.178	473.833	507.884	563.458	571.905	583.778	553.872	573.808	511.569	520.583	517.948			495.451	1006.42
	0.0715	0.015	0.2241		18.4025	442.977	436.238	418.112	376.604	449.684	413.59	398.964	490.298	489.834	539.861	527.19	530.593	453.509	479.188	471.415	473.876	500.355	515.504	505.51	512.111	502.645	516.408	527.943	532.602	467.512	484.916	525.556	472.292	506.144	561.15	574.287	586.383	552.755	574.825	511.743	518.537	523.59			748.505	775.286
	-0.0115	0.329	0.2215		27.0287	161.338	182.743	177.162	64.9634	197.501	188.542	185.082	191.936	174.477	222.661	224.298	215.076	168.585	200.204	202.146	186.278	209.357	236.223	220.896	241.132	232.234	235.15	233.156	229.723	198.769	206.906	232.797	213.46	225.5	238.386	245.308	152.964	260.429	254.757	232.675	229.465	228.315			851.824	317.277
	0.3061	0.5051	0.2134		35.5375	159.461	173.937	173.066	60.3538	194.287	183.249	177.208	183.363	172.547	219.964	226.237	206.059	176.109	199.172	203.744	195.023	201.265	224.306	206.871	243.895	226.733	233.211	233.464	232.042	175.875	195.218	221.2	211.035	221.747	231.579	230.441	143.77	249.789	247.799	232.829	223.34	231.564			653.718	894.939
	0.0591	0.6073	0.3693		44.0428	157.943	170.178	172.881	61.1114	198.209	181.831	171.578	182.199	172.38	219.298	228.83	205.64	176.23	202.278	209.22	192.97	194.489	216.43	205.733	242.444	230.381	237.564	239.667	236.404	190.537	197.589	215.125	209.545	216.815	231.742	229.378	144.785	248.101	244.763	228.15	224.834	233.723			520.35	857.371
	0.2109	0.4202	0.3645		52.659	894.914	865.853	1061.96	1185.39	1184.16	1058.06	875.704	1282.33	1386.51	1442.69	1378.76	1287.9	1123.12	1117	1047.72	971.611	1303.84	1447.65	1121.71	1288.07	1226.89	1422.11	1138.49	1286.53	1568.96	1550.92	1534.21	1403.63	1451.84	1110.96	1125.53	1151.8	1120.33	1146.84	1498.48	1374.4	1505.23			658.191	863.33
		0.3911	0.6244		61.1693	987.997	903.809	1081.73	1285.04	1219.65	1080.31	831.721	1148.78	1271.78	1503.57	1406.84	1306.1	1138.15	1147.69	1046.19	984.478	1259.01	1386.16	1087.86	1371.78	1265.75	1429.76	1207.12	1378.35	1546.18	1471.01	1562.01	1434.28	1438.51	1087.97	1092.32	1171.64	1176.03	1159.33	1600.68	1471.98	1609.53			706.235	734.349
			0.2087		69.679	1077.39	931.688	1166.62	1383.8	1301.51	1067.31	919.314	1348.86	1451.32	1492.11	1457.04	1322.39	1111.7	1185.42	1062.59	1021.58	1374.41	1521.93	1280.8	1407.05	1360.02	1379.74	1262.29	1420.51	1622.84	1582.58	1654.32	1447.61	1414.12	1194.06	1248.03	1301.1	1231.41	1246.84	1576.39	1461.41	1535.55			591.171	887.911
					78.2926	76.0556	121.039	87.4643	-50.634	122.149	119.816	112.573	102.917	83.2215	166.315	171.757	147.34	93.9053	129.467	135.044	110.067	89.4418	116.924	105.785	134.534	142.244	154.332	121.266	102.517	99.7809	86.3465	111.655	136.392	142.144	125.465	131.401	-36.997	159.605	153.081	137.351	136.405	138.343			547.701	1155.32
					86.7978	92.5748	119.405	97.5267	-35.7698	138.449	124.486	111.536	114.902	100.822	173.716	181.258	149.977	115.874	152.556	151.034	134.949	114.993	141.435	124.656	160.907	170.523	177.08	150.609	139.301	130.974	105.294	142.959	157.09	170.248	143.14	144.731	-23.0949	171.159	175.279	157.17	165.687	164.847				1097.66
					95.3045	86.2777	106.843	94.7334	-38.5933	134.805	116.717	100.959	108.669	97.2878	159.164	171.262	136.476	113.015	147.052	149.085	129.653	109.612	135.879	118.174	153.646	162.366	167.51	146.049	139.011	125.36	120.046	140.554	150.266	165.326	135.452	139.248	-24.2952	163.128	167.946	154.48	162.579	163.77				1128.77
																																														975.313
																																														907.971
																																														1088.94
																																														953.444
																																														1085.94

## Sheet: Figure 6
Figure. 6A
LD count											LD Area
Inducer	None			Oleic acid			Tamoxifen				Inducer	None			Oleic acid			Tamoxifen
SB2301	-	5 μM	10 μM	-	5 μM	10 μM	-	5 μM	10 μM		SB2301	-	5 μM	10 μM	-	5 μM	10 μM	-	5 μM	10 μM
	1.00669	0.764168	0.622738	1.59747	1.32139	1.2396	0.973811	0.754432	0.641329			1.00836	0.763819	0.62245	1.94038	1.60972	1.52225	1.02534	0.792164	0.687486
	0.977818	0.748181	0.538292	1.35555	1.35259	1.17607	1.10302	0.854391	0.744252			0.97988	0.745942	0.542479	1.63186	1.62997	1.46376	1.16163	0.917717	0.795764
	1.04451	0.812894	0.639262	1.55377	1.20361	1.08026	1.19267	0.934677	0.787542			1.04633	0.816734	0.659038	1.91279	1.51358	1.4542	1.2243	0.97403	0.839664
	0.990699	0.754002	0.604122	1.57544	1.59668	1.14448	1.09141	0.902286	0.76489			0.993825	0.755205	0.618066	1.93268	2.00247	1.51382	1.12817	0.945639	0.826229
	1.04929	0.709	0.614932	1.57706	1.40184	1.20009	1.04194	0.905109	0.713163			1.04506	0.73981	0.666031	1.93156	1.74345	1.56138	1.07639	0.954271	0.756606
	0.992955	0.70907	0.571533									0.985601	0.735331	0.602333
	1.00865	0.648382	0.544787									1.01555	0.689829	0.599269
	0.913903											0.913631
	1.00213											1.00559
	0.949279											0.95245
	0.968											0.962155
	0.920068											0.925152
	1.1217											1.11916
	1.03894											1.04412
	0.948421											0.942377
	1.00287											1.00704
	1.01894											1.00317
	0.997342											0.991582
	1.04427											1.06524
	1.08562											1.07791
	0.898193											0.907549
	0.955636											0.95454

## Sheet: Figure S2
Supplementary Figure. 2A																	Supplementary Figure. 2B
	LD count
	Concentration (μM)	3 h			24 h													Total LD area/cell count
	90	0.205138	0.167139	0.14224	0.060684	0.080911	0.106603												SB2301 20 μM	SB2301 10 μM	DMSO
	30	0.36856	0.331119	0.304919	0.202627	0.317833	0.229017												0.368202	0.429223	1.08914
	10	0.678868	0.724857	0.77512	0.124506	0.148919	0.15508												0.320847	0.473228	1.01499
	5	0.838575	0.893483	1.01055	0.391421	0.679842	0.400023												0.261064	0.441833	1.08466
	1.66667	1.02272	1.02699	1.20453	0.782609	0.865961	0.788305												0.299272	0.37299	1.17935
	0.555556	0.966879	1.00869	1.18902	0.929086	0.960009	0.893862												0.307064	0.311641	0.815836
	0.185185	1.07734	1.10875	1.2246	0.931411	1.04139	1.02139												0.332089	0.269651	0.816015
	0.061728	1.11609	1.01844	1.20667	1.03243	0.810393	1.07882
																		LD count/cell count
	Cell viability																		SB2301 20 μM	SB2301 10 μM	DMSO
	Concentration (μM)	12h			24h			36h			48h								0.319807	0.415444	1.0899
	90	51.4874	55.4577	51.6563	42.4011	37.8245	31.6326	43.602	41.523	49.1461	36.7969	40.1377	41.665						0.282883	0.458046	1.01145
	30	68.2134	66.1015	61.6243	69.502	57.836	66.2714	67.9729	69.0125	64.8544	83.8549	73.4506	73.2597						0.233811	0.425551	1.09394
	10	87.3891	82.6585	79.7864	88.1674	97.6796	91.039	88.4168	83.1037	89.5718	88.6275	82.5186	89.1048						0.266844	0.350431	1.16281
	5	94.1471	91.8663	79.4485	102.615	90.6801	97.231	92.3439	88.7633	93.0369	101.609	83.3777	90.632						0.265776	0.295645	0.825004
	1.66667	97.1882	83.5878	94.7384	95.2567	89.334	96.513	94.3074	95.4624	96.0399	97.9819	101.991	105.045						0.286785	0.261764	0.816889
	0.55556	96.6813	100.314	104.031	95.7054	93.1927		97.426	98.581	97.888	80.6095	101.895	106.095
	0.18519	102.172	104.706	103.439	105.846	94.5388	95.7951	95.2314	99.6205	101.93	107.05	99.6046	114.781
	0.06173	111.633	109.437	110.028	100.91	92.6543	95.167	100.082	97.3105	101.469	114.4	112.968	102.754
	0.02058	111.38	110.535	108.001	90.8596	102.795	103.871	97.426	98.0035	101.93	111.345	121.081	116.595
	Total LD area/cell count
		SB2301 20 μM	SB2301 10 μM	DMSO
		0.454982	0.756891	0.833028
		0.53005	0.697676	0.872185
		0.571503	0.897091	0.995707
		0.569336	0.801214	1.0118
		0.651835	0.940388	1.1561
		0.702398	0.992201	1.13118
	LD count/cell count
		SB2301 20 μM	SB2301 10 μM	DMSO
		0.474475	0.769651	0.853819
		0.544379	0.708482	0.889361
		0.580583	0.893613	0.996181
		0.565655	0.802259	1.01379
		0.644868	0.922628	1.13462
		0.686332	0.972186	1.11223

## Sheet: Figure S3
Supplementary Figure. 3A															Supplementary Figure. 3C
		SB2301 10 μM			DMSO											DMSO	Oleic acid 10 μM	Serum-free	SB2301 5 μM	Orlistat 10 μM	Orlistat + SB2301
	PLIN2	1.15623	1.27742	1.28233	1.04739	0.979239	0.974993	0.990659	0.970958	1.03962						0.886282	2.65396	0.656619	0.538705	6.03057	4.44374
	MLXIPL	0.797043	0.830564	0.78809	1.04791	0.908568	1.05031	0.992846	0.979194	1.02861						0.97157	3.13641	0.55566	0.692071	5.67837	4.53237
	LPIN1	0.996519	0.968787	0.923853	1.05132	0.862022	1.10344	0.967119	1.00818	1.02561						1.16219	2.73155	0.492721	0.597534	6.0113	3.90812
	LSS	0.869662	0.8485	0.769582	0.992616	1.02123	0.986493	1.00708	1.0413	0.953589	1.01839	1.01636	0.966135			1.27291	3.64004		0.353893	6.07516	4.09134
	PPARA	0.974866	0.988511	1.03513	1.0863	1.01841	0.90391	1.00902	0.99424	0.996803						1.10105	3.09774		0.251432	6.10077	4.21469
	PPARG	1.4309	1.38879	1.38466	0.987485	0.998852	1.01384	1.02849	1.00427	0.968172						1.03656	3.00674		0.268959	5.70442	4.02123
	SCD	1.4216	1.41251	1.52705	0.965516	0.989805	1.04638	0.985954	1.00924	1.00496						0.932266
	SREBF1	1.2408	1.22344	1.23655	0.96148	1.03841	1.00159	1.1253	1.00855	0.881123						0.78635
	THRSP	1.24847	1.54401	1.46314	0.807193	1.32523	0.934828	0.85344	0.837716	1.39872						0.850831
																1.01921
																0.892821
																1.08797

## Sheet: Figure S4
Supplementary Figure. 4B
	DMSO	SB2301 10 M	Rapamycin 500 nM	Bafilomycin 20 nM
	0.864	0.4406	0.7549	0.922
	0.7349	0.6654	0.6257	0.8564
	0.7033	0.6744	0.6635	0.8476
	0.5629	0.7277	0.5742	0.779
	0.785	0.7474	0.7129	0.8294
	0.7447	0.585	0.5237	0.8427
			0.5842	0.8606

## Sheet: Figure S5
Supplementary Figure. 5A						Supplementary Figure. 5B
	DMSO	Baf. 20 nM	Rap. 1 μM	SB2301 5 μM			DMSO	Rap. 1 μM	SB2301 5 μM
	0.229	0.4721	0.2247	0.4624			0.7056	0.676	0.852
	0.2027	0.2935	0.2657	0.3505			0.6399	0.742	0.8051
	0.134	0.6233	0.3708	0.3426			0.3716	0.7677	0.82
	0.1023	0.6384	0.2323	0.2884			0.2959	0.6098	0.875
	0.1675	0.4104	0.3354	0.3615			0.4214	0.7981	0.8258
	0.1589	0.3207	0.2323	0.5076			0.5788	0.7146	0.8658
	0.203	0.6809	0.1569	0.2125			0.7087	0.2993	0.8496
	0.1496	0.6514	0.1432				0.3695	0.5527

[truncated: 8 more sheets: Figure S6, Figure S11, Figure S13, Figure S14, Figure S16, Figure S19, Figure S21, Figure S22]
